# Supplementary material for: The Reproducibility of an Inferred Tree and the Diploidization of Gene Segregation after Genome Duplication
Source: Genome Biol Evol. 2020 Jan 17;12(2):3792–6. doi: 10.1093/gbe/evz272 (PMC7012300; doi:10.1093/gbe/evz272)
Supplement: evz272_Supplementary_Data [file evz272_supplementary_data.zip]

Archive with 2 entries (2 files):
- SM1_MHCclass2alpha_primate.fas
- SM2_MHCclass2beta_primate.fas
