# Supplementary material for: The Reproducibility of an Inferred Tree and the Diploidization of Gene Segregation after Genome Duplication
Source: Genome Biol Evol. 2020 Jan 17;12(2):3792–6. doi: 10.1093/gbe/evz272 (PMC7012300; doi:10.1093/gbe/evz272)
Supplement: evz272_Supplementary_Data [file evz272_supplementary_data.zip › SM1_MHCclass2alpha_primate.fas]

>DrillDRA                     
--- --- --- --- --- --- --- --- --- --- --- --- --- --- --- --- --- --- --- --- --- --- --- --- --- --- 
--- --- --- --- --- --- --- --- --- --- --- --- --- --- ATG GCC GTA AGT GGA GTC CCC GTG GTA GGA TTT TTC 
ATC ATA GCT GTG CTG ATG AGC GCT CAG GAA TCA TGG GCT ATC AAA GAA GAA CAC GTG ATC ATC CAG GCT --- GAG TTC 
TAT CTG AAC CCT GAC CAA TCA GGA GAG TTT ATG TTT GAC TTT GAT GGT GAT GAG ATT TTC CAC GTG GAT ATG GCA AAG 
AAG GAG ACA GTC TGG CGG CTT GAA GAA TTT GGA CGA TTT GCC AGC TTT GAG GCT CAA GGT GCA TTG GCC AAC ATA GCT 
GTG GAC AAA GCC AAC CTG GAA ATC ATG ACA AAG CGC TCC AAC AAT ACT CCA ATC ACC AAT GTA CCT CCA GAG GTA ACT 
GTG CTC ACA AAC AGC CCT GTG GAA CTG GGA GAG CCC AAC GTC CTC ATC TGT TTC ATC GAC AAG TTC TCT CCA CCA GTG 
GTC AAA GTT ACA TGG CTT CAG AAT GGA AAA CCT GTC ACC ACA GGA GTG TCA GAG ACA GTC TTC CTG CCC AGG GAA GAC 
CAC CTT TTC CGC AAG TTC CAC TAT CTC CCC TTC CTG CCC TCA ACT GAG GAC ATT TAT GAC TGC AAG GTG --- --- --- 
--- --- --- --- --- --- --- --- GAG CAC TGG GGC TTG GAT GCG CCT CTT CTC AAG CAC TGG GAG TTT GAT GCA CAA 
AGC CCT CTC CCA GAG ACT ACA GAG AAC GTG GTG TGT GCC CTG GGC CTG ATT GTG GGT CTG GTG GGC ATC ATC GTT GGG 
ACC GTC TTC ATC ATC AAG GGT GTG CGC AAA AGC AAT GCT GCA GAG CGC AGG --- --- GGG CCT CTG TGA --- --- --- 
--- --- --- 
>RhesusMacaqueDRA             
--- --- --- --- --- --- --- --- --- --- --- --- --- --- --- --- --- --- --- --- --- --- --- --- --- --- 
--- --- --- --- --- --- --- --- --- --- --- --- --- --- ATG GCC GAA AGT GGA GTC CCC GTG CTA GGA TTT TTC 
ATC ATA GCT GTG CTG ATG AGC GCT CAG GAA TCA TGG GCT ATC AAA GAA GAA CAC GTG ATC ATC CAG GCT --- GAG TTC 
TAT CTG AAC CCT GAC CAA TCA GGA GAG TTT ATG TTT GAC TTT GAT GGT GAT GAG ATT TTC CAC GTG GAT ATG GCA AAG 
AAG GAG ACG GTC TGG CGG CTT GAA GAA TTT GGA CGA TTT GCC AGC TTT GAG GCT CAA GGT GCA TTG GCC AAC ATA GCT 
GTG GAC AAA GCC AAC CTG GAA ATC ATG ACA AAG CGC TCC AAC AAT ACT CCA ATC ACC AAT GTA CCT CCA GAG GTA ACT 
GTG CTC ACA AAC AGC CCT GTG GAA CTG GGA GAG CCC AAC GTC CTC ATC TGT TTC ATC GAC AAG TTC TCT CCA CCA GTG 
GTC AAA GTT ACA TGG CTT AAA AAT GGA AAA CCT GTC ACC ACA GGA GTG TCA GAG ACA GTC TTC CTG CCC AGG GAA GAC 
CAC CTT TTC CGC AAG TTC CAC TAT CTC CCC TTC CTG CCC TCA ACT GAG GAC ATT TAT GAC TGC AAG GTG --- --- --- 
--- --- --- --- --- --- --- --- GAG CAC TGG TGC TTG GAT GCA CCT CTT CTC AAG CAC TGG GAG TTT GAT GCA CCA 
AGC CCT CTC CCA GAG ACT ACA GAG AAC GTG GTG TGT GCC CTG GGC CTG ATT GTG GGT CTG GTG GGC ATC ATC GTT GGG 
ACC GTC TTC ATC ATC AAG GGT GTG CGC AAA AGC AAT GCT GCA GAA CGC AGG --- --- GGG CCT CTG TGA --- --- --- 
--- --- --- 
>BlackSnubNosedMonkeyDRA      
--- --- --- --- --- --- --- --- --- --- --- --- --- --- --- --- --- --- --- --- --- --- --- --- --- --- 
--- --- --- --- --- --- --- --- --- --- --- --- --- --- ATG GCC GTA AGT GGA GTC CCC GTG CTA GGA TTT TTC 
ATC ATA GCT GTG CTG ATG AGC GCT CAG GAA TCA TGG GCT ATC AAA GAA GAA CAC GTG ATC ATC CAG GCT --- GAG TTC 
TAT CTG AAC CCT GAC CAA TCA GGA GAG TTT ATG TTT GAC TTT GAT GGT GAT GAG ATT TTC CAC GTG GAT ATG GCA AAG 
AAG GAG ACG GTC TGG CGG CTT GAA GAA TTT GGA CGA TTT GCC AGC TTT GAG GCT CAA GGT GCA TTG GCC AAC ATA GCT 
GTG GAC AAA GCC AAC CTG GAA ATC ATG ACA AAG CGC TCC AAC AAT ACT CCG ATC ACC AAT GTA CCT CCA GAG GTA ACT 
GTG CTC ACA AAC AGC CCT GTG GAA CTG GGA GAG CCC AAC GTC CTC ATC TGT TTC ATC GAC AAG TTC TCT CCA CCA GTG 
GTC AAT GTT ACA TGG CTT CAA AAT GGA AAA CCT GTC ACC ACA GGA GTG TCA GAG ACA GTC TTC CTG CCC AGG GAA GAC 
CAC CTT TTC CGG AAG TTC CAC TAT CTC CCC TTC CTG CCC TCA ACT GAA GAC ATT TAT GAC TGC AAG GTG --- --- --- 
--- --- --- --- --- --- --- --- GAG CAC TGG GGC TTG GAT GCG CCG CTT CTC AAG CAC TGG GAG TTT GAT GCA CCA 
AGC CCT CTC CCA GAG ACT AAA GAG AAC GTG GTG TGT GCC CTG GGC CTG ATT GTG GGT CTG GTG GGC ATC ATT GTT GGG 
ACC GTC TTC ATC ATC AAG GGT GTG CGC AAA AGC AAT GCT GCA GAA CGC AGG --- --- GGG CCT CTG TGA --- --- --- 
--- --- --- 
>ChimpDRA                     
--- --- --- --- --- --- --- --- --- --- --- --- --- --- --- --- --- --- --- --- --- --- --- --- --- --- 
--- --- --- --- --- --- --- --- --- --- --- --- --- --- ATG GCC GTA AGT GGA GTC CCT GTG CTA GGA TTT TTC 
ATC ATA GCT GTG CTG ATG AGC GCT CAG GAA TCA TGG GCT ATC AAA GAA GAA CAT GTG ATC ATC CAG GCC --- GAG TTC 
TAT CTG AAT CCT GAC CAA TCA GGC GAG TTT ATG TTT GAC TTT GAT GGT GAT GAG ATT TTC CAC GTG GAT ATG GCA AAG 
AAG GAG ACG GTC TGG CGG CTT GAA GAA TTT GGA CGA TTT GCC AGC TTT GAG GCT CAA GGT GCA TTG GCC AAC ATA GCT 
GTG GAC AAA GCC AAC CTG GAA ATC ATG ACA AAG CGC TCC AAC TAT ACT CCG ATC ACC AAT GTA CCT CCA GAG GTA ACT 
GTG CTC ACA AAC AGC CCT GTG GAA CTG AGA GAG CCC AAC ATC CTC ATC TGT TTC ATC GAC AAG TTC ACC CCA CCA GTG 
GTC AAT GTC ACG TGG CTT CGA AAT GGA AAA CCT GTC ACC ACA GGA GTG TCA GAG ACA GTC TTC CTG CCC AGG GAA GAC 
CAC CTT TTC CGC AAG TTC CAC TAT CTC CCC TTC CTG CCC TCA ACT GAG GAC GTT TAC GAC TGC AGG GTG --- --- --- 
--- --- --- --- --- --- --- --- GAA CAC TGG GGC TTG GAT GAG CCT CTT CTC AAG CAC TGG GAG TTT GAT GCT CCA 
AGC CCT CTC CCA GAG ACT ACA GAG AAC GTG GTG TGT GCC CTG GGC CTG ACT GTG GGT CTG GTG GGC ATC ATC ATT GGG 
ACC ATC TTC ATC ATC AAG GGT GTG CGC AAA AGC AAT GCA GCA GAA CGC AGG --- --- GGG CCT CTG TGA --- --- --- 
--- --- --- 
>GorillaDRA                   
--- --- --- --- --- --- --- --- --- --- --- --- --- --- --- --- --- --- --- --- --- --- --- --- --- --- 
--- --- --- --- --- --- --- --- --- --- --- --- --- --- --- --- --- --- --- --- --- GTG CTA GGA TTT TTC 
ATC ATA GCT GTG CTG ATG AGA ACT CAG GAA TCA TGG GCT ATC AAA GAA GAA CAT GTG ATC ATC CAG GCT --- GAG TTC 
TAT CTG AAT CCT GAC CAA TCA GGC GAG TTT ATG TTT GAC TTT GAT GGT GAT GAG ATT TTC CAC GTG GAT ATG GCA AAG 
AAG GAG ACC GTC TGG CGG CTT GAA GAA TTT GGA CGA TTT GCC AGC TTT GAG GCT CAA GGT GCA TTG GCC AAC ATA GCT 
GTG GAC AAA GCC AAC CTG GAA ATC ATG ACA AAG CGC TCC AAC TAT ACT CCG ATC ACC AAT GTA CCT CCA GAG GTA ACT 
GTG CTC ACG AAC AGC CCT GTG GAA CTG AGA GAG CCC AAC GTC CTC ATC TGT TTC ATA GAC AAG TTC ACC CCA CCA GTG 
GTC AAT GTC ACG TGG CTT CGA AAT GGA AAA CCT GTC ACC ACG GGA GTG TCA GAG ACA GTC TTC CTG CCC AGG GAA GAC 
CAC CTT TTC CGC AAG TTC CAC TAT CTC CCC TTC CTG CCC TCA ACT GAG GAC GTT TAC GAC TGC AGG GTG --- --- --- 
--- --- --- --- --- --- --- --- GAG CAC TGG GGC TTG GAT GAG CCT CTT CTC AAG CAC TGG GAG TTT GAT GCT CCA 
AGC CCT CTC CCA GAG ACT ACA GAG AAC GTG GTG TGT GCC CTG GGC CTG ACT GTG GGT CTG GTG GGC ATC ATC ATT GGG 
ACC ATC TTC ATC ATC AAG GGA GTG CGC AAA AGC AAT GCA GCA GAA CGC AGG --- --- --- --- --- --- --- --- --- 
--- --- --- 
>HumanDRA                     
--- --- --- --- --- --- --- --- --- --- --- --- --- --- --- --- --- --- --- --- --- --- --- --- --- --- 
--- --- --- --- --- ACT CCC AAA AGA GCG CCC AAG AAG AAA ATG GCC ATA AGT GGA GTC CCT GTG CTA GGA TTT TTC 
ATC ATA GCT GTG CTG ATG AGC GCT CAG GAA TCA TGG GCT ATC AAA GAA GAA CAT GTG ATC ATC CAG GCC --- GAG TTC 
TAT CTG AAT CCT GAC CAA TCA GGC GAG TTT ATG TTT GAC TTT GAT GGT GAT GAG ATT TTC CAT GTG GAT ATG GCA AAG 
AAG GAG ACG GTC TGG CGG CTT GAA GAA TTT GGA CGA TTT GCC AGC TTT GAG GCT CAA GGT GCA TTG GCC AAC ATA GCT 
GTG GAC AAA GCC AAC TTG GAA ATC ATG ACA AAG CGC TCC AAC TAT ACT CCG ATC ACC AAT GTA CCT CCA GAG GTA ACT 
GTG CTC ACG AAC AGC CCT GTG GAA CTG AGA GAG CCC AAC GTC CTC ATC TGT TTC ATA GAC AAG TTC ACC CCA CCA GTG 
GTC AAT GTC ACG TGG CTT CGA AAT GGA AAA CCT GTC ACC ACA GGA GTG TCA GAG ACA GTC TTC CTG CCC AGG GAA GAC 
CAC CTT TTC CGC AAG TTC CAC TAT CTC CCC TTC CTG CCC TCA ACT GAG GAC GTT TAC GAC TGC AGG GTG --- --- --- 
--- --- --- --- --- --- --- --- GAG CAC TGG GGC TTG GAT GAG CCT CTT CTC AAG CAC TGG GAG TTT GAT GCT CCA 
AGC CCT CTC CCA GAG ACT ACA GAG AAC GTG GTG TGT GCC CTG GGC CTG ACT GTG GGT CTG GTG GGC ATC ATT ATT GGG 
ACC ATC TTC ATC ATC AAG GGA TTG CGC AAA AGC AAT GCA GCA GAA CGC AGG --- --- GGG CCT CTG TAA --- --- --- 
--- --- --- 
>NightMonkeyDRA               
--- --- --- --- --- --- --- --- --- --- --- --- --- --- --- --- --- --- --- --- --- --- --- --- --- --- 
--- --- --- --- --- --- --- --- --- --- --- --- --- --- ATG GCT GTA AGT GGA GTC TCG GTG CTA GGA ATT TTC 
CTC ATG ATT GTG CTG ATG AGT CCT CAA GAA TCA TGG GCT ATC AAA GAA GAA CAT GTG ATC ATC CAG GCC --- GAG TTC 
TAT CTG AAC CCT GAC CAG TCA GGG GAG TAT ATG TTT GAC TTT GAT GGT GAT GAG ATT TTC CAT GTG GAT ATA GCA AAG 
AAG GAG ACA GTC TGG CGG CTT GAA GAA TTT GGG AAA TTT GCC AGC TTT GAG GCC CAG GGT GCA CTG GCC AAC ATA GCT 
GTG GAC AAA GCC AAC CTG GAA ATC ATG ACA AAG CGC TCC AAC AAT ACT CCG ATC TCC AAC GTT CCT CCA GAG GTG ACT 
GTG CTC ACA GAC AGC CCT GTG GAA CTG GGA GAG CCC AAC ATC CTC ATC TGT TTC ATC GAC AAG TTC ACC CCA CCA GTG 
GTC AAT GTC ACG TGG CTT CGA AAT GGA AAA CCT GTC ACT ACA GGA GTG TCA GAG ACA GTC TTC CTG CCC AGG GAA GAC 
CAC CTT TTC CGC AAG TTC CAC TAT CTC CCC TTC CTG CCC TCA ACT GAG GAC ATT TAT GAC TGC AAG GTG --- --- --- 
--- --- --- --- --- --- --- --- GAG CAC TGG GGC TTG GAT GAG CCT CTT CTC AAG CAC TGG GAG TAT GAT GCA CCA 
AGC CCT CTC CCA GAG ACT ACA GAG AAT GTG GTG TGT GCC CTG GGC CTG ATT GTG GGT CTG GTG GGC ATC ATC GTT GGG 
ACC ATC TTC ATC ATC AAG GGT GTG CGC AAA AGC AAT GCT ACA GAA CGC AGG --- --- GGG CCT CTG TGA --- --- --- 
--- --- --- 
>MarmosetDRA                  
--- --- --- --- --- --- --- --- --- --- --- --- --- --- --- --- --- --- --- --- --- --- --- --- --- --- 
--- --- --- --- --- --- --- --- --- --- --- --- --- --- ATG GCT GTA AGT GGA GTC TTG GTG CTA GGA TTT TTC 
CTC ATG ATT GTG CTG ATG AGC CCT CAG GAA TCA TGG GCC ATC AAA GAA GAA CAC GTG ATC ATC CAG GCC --- GAG TTC 
TAT CTG AAC CCT GAG CAA TCA GGG GAG TTT ATG TTT GAC TTT GAT GGT GAT GAG ATT TTC CAC GTG GAT ATG ACA AAG 
AAG GAG ACG GTC TGG CGA CTT GAA GAA TTT GGG AAA TTC GCC AGC TTT GAG GCC CAG GGT GCA CTG GCC AAC ATA GCT 
GTG GAC AAA GCC AAC CTG GAA ATC ATG ACA AAG CGT TCC AAC AAT ACT CCG ATC TCC AAC GTT CCT CCA GAG GTA ACT 
GTG CTC ACA GAC AGC CCT GTG GAA CTG GGA GAG CCC AAC GTC CTC ATC TGT TTC ATC GAC AAA TTC ACC CCA CCA GTG 
GTC AAT GTC ACA TGG CTT CAA AAT GGA AAA CCT GTC ACT ACA GGA GTG TCA GAG ACA GTC TTC CTA CCC AGG GAA GAC 
CAT CTT TTC CGC AAG TTC CAC TAT CTC CCC TTC CTG CCC TCA ACT GAG GAC ATT TAT GAC TGC AAG GTG --- --- --- 
--- --- --- --- --- --- --- --- GAG CAC TTG GGC TTG GAT GAG CCT CTT CTC AAG CAC TGG GAG TAT GAT GCA CCA 
AGC CCT CTC CCA GAG ACT ACA GAG AAT GTG GTG TGT GCC CTG GGC CTG ATT GTG GGT CTG GTA GGC ATC ATC GTT GGG 
ACC ATC TTC ATC ATC AAG GGT GTG CGC AAA AGC AAT GCT ACA GAA CGC AGG --- --- GGG CCT CTG TGA --- --- --- 
--- --- --- 
>CapuchinMonkeyDRA            
--- --- --- --- --- --- --- --- --- --- --- --- --- --- --- --- --- --- --- --- --- --- --- --- --- --- 
--- --- --- --- --- --- --- --- --- --- --- --- --- --- ATG GCT GTA AGT GGA GTC TCG GTG CTA GGA TTT TTC 
CTC ATG ATT GTG CTG ATG AGC CCT CAG GAA TCA CGG GCT ATC AAA GAA GAA CAC GTG ATC ATC CAG GCC --- GAG TTC 
TAT CTG AAC CCT GAC CAA GCA GGG GAG TTT ATG TTT GAC TTT GAT GGT GAT GAG ATT TTC CAT GTG GAT GTG GCA AAG 
AAG GAG ACG GTC TGG CGG CTT GAA GAA TTT GGG AAA TTT GCC AGC TTT GAG GCC CAG GGT GCA CTG GCC AAC ATA GCT 
GTG GAC AAA GCC AAC CTG GAA ATC ATG ACA AAG CGC TCC AAC AAC ACT CCG ATC TCC AAT GTT CCT CCA GAG GTA ACT 
GTG CTC ACA GAC AGC CCT GTG GAA CTG GGA GAG CCC AAC ATC CTC ATC TGT TTC ATC GAC AAG TTC ACC CCA CCA GTG 
GTC AAT GTC ACA TGG CTT CAA AAT GGA AAA CCT GTC ACT ACA GGA GTG TCA GAG ACA GTC TTC CTG CCC AGG GAA GAC 
CAC CTT TTC CGC AAG TTC CAC TAT CTC CCC TTT CTG CCC TCA ACT GAG GAC ATT TAT GAC TGC AAG GTG --- --- --- 
--- --- --- --- --- --- --- --- GAG CAC TGG GGC TTG GAT GAG CCT CTT CTC AAG CAC TGG GAG TAT GAT GCA CCA 
AGC CCT CTT CCA GAG ACT ACA GAG AAT GTG GTG TGT GCC CTG GGC CTG ATT GTG GGT CTG GTG GGC ATC ATT GTT GGG 
ACC ATC TTC ATC ATC AAG GGT GTG CGC AAA AGC AAT GCT ACA GAA CGC AGG --- --- GGG CCT CTG TGA --- --- --- 
--- --- --- 
>SmallEaredGreaterGalagoDRA 
--- --- --- --- --- --- --- --- --- --- --- --- --- --- --- --- --- --- --- --- --- --- --- --- --- --- 
--- --- --- --- --- --- --- --- --- --- --- --- --- --- ATG GCT GTT AGT GGA TTT TCT GTG CTA GGA TTT TTC 
ATC ATG GCT GTC CTG ATG AGC CCT CAG GAA TCC TGG GCT ATC AAA GAG GAA CAT GTG ATC ATC CAG GCC --- GAG TTC 
TAT CTG TCT CCT GAC CAA TCA GGA GAG TTT ATG TTT GAC TTC GAT GGT GAT GAG ATT TTC CAT GTG GAT ATG GGA AAG 
AAA GAG ACA GTC TGG CGG CTT GAA GAA TTT GGA CAA TAT GCC GGC TTT GAG GCG CAG GGT GCA TTG GCC AAC ATA GCT 
GTG GAC AAA GCC AAC CTG GAC ATC ATG ATA AAG CGC TCC AAC AAC ACC CCG GAC ACC AAT GTG CCT CCA GAG GTA ACT 
GTG CTC ACG AAC AGC CCA GTG GAA CTG GGA GAG CCC AAT GTC CTC ATC TGT TTC ATT GAC AAG TTC TCC CCG CCG GTG 
GTC AAC GTC ACA TGG CTT CAA AAT GGA AAA CCT GTC ACC ACC GGG GTG TCA GAG ACT GTC TTC CTG CCC AGG GAA GAC 
CAC CTT TTC CGC AAG TTC CAC TAT CTG CCC TTC TTG CCC TCG GCC GAG GAC GTC TAT GAC TGC AGA GTG --- --- --- 
--- --- --- --- --- --- --- --- GAG CAC TGG GGT TTG GAT GAG CCT CTT CTC AAG CAC TGG GAG TTT GAT GCA CGA 
ACT CCA CTC CCG GAG ACT ACA GAG AAT GTG GTG TGT GCC CTG GGC CTG GTT GTG GGT CTG GTG GGC ATC ATT GCT GGC 
ACC GTC TTC ATC ATC AAG GGC GTG CGC AAA AGC AAC GCT GCA GAA CGC CGG GGC CAG GGC CCT CTG TGA --- --- --- 
--- --- --- 
>PTarsierDRA                
--- --- --- --- --- --- --- --- --- --- --- --- --- --- --- --- --- --- --- --- --- --- --- --- --- --- 
--- --- --- --- --- --- --- --- --- --- --- --- --- --- ATG GCC ATA AGT GGA GTT CCT GTG CTA AGA CTT TTC 
CTC ATG GCT GTC CTG ATG AGC CCT CAG AAA TCA TGG GCT ATC AAA GAG GAA CAT GTG ATT ATC CAG GCT --- GAG TTC 
TAT CTG TCC CCT GAC AAA GAA GGC GAG TTT ATG TTT GAC TTT GAT GGC AAT GAG ATT TTC CAC GTG GAT TTG CAA AAG 
AAG GAG ACG ATC TGG CGG CTT AAA GAA TTT GGA CAA TTT GCC AGC TTT GAA GCT CAG GGT GCA TTG GCC AAC ATG GCC 
GTG GAT AAA GCC AAC TTG GAA ATC ATG ATT CAG CGC TCC AAC CAC ACC CCA GAC ACC AAT GTA TCT CCA GAG GTA ACT 
GTG CTC ACG AGT AGT CCT GTG GAA CTG GGA GAG CCC AAT GTC CTA ATC TGT TTC ATC GAT AAA TTC TCC CCA CCG GTG 
ATC AAT GTC ACG TGG CTT CGA AAT GGA AAA CCT GTC ACC AGC GGA GTG TCA GAG ACA GTC TTC CTG CCC AGA GAA GAC 
CAC CTT TTC CGC AAG TTC CAC TAT CTC CCC TTC CTA CCC TCA ACT GAG GAC TTC TAT GAC TGC AAG GTG --- --- --- 
--- --- --- --- --- --- --- --- GAG CAT TTG GCT TGG GAT GAG CCT CAT CTC AAG CAC TGG GAG TTT GAT GCA CCA 
ACC CCC TTC CCA GAG ACT ACT GAG AAT GTG GTG TGT GCC CTG GGC CTG ATT GTG GGT CTG GTG GGC ATA ATT ATT GGA 
ACC ATC TTC ATC ATT AAG GGA TTG CGC AAA AAC AAT GGT GCA GAA CGT CGT --- --- GGG CCT CTG TGA --- --- --- 
--- --- --- 
>GrayMouseLemurDRA          
--- --- --- --- --- --- --- --- --- --- --- --- --- --- --- --- --- --- --- --- --- --- --- --- --- --- 
--- --- --- --- --- --- --- --- --- --- --- --- --- --- ATG GCC ATG AGT GGA GTC CCT GTG CTA GGA TTT CTC 
ATC ATG GCT GTC CTG ATG AAC CCT CAG GAA TCA TGG GCT ATC AAA GAG GAG CAT GTG ATC ATC CAG GCC --- GAG TTC 
TAT CTG GGC CCT GAC CAG TCA GGC GAG TTT ATG TTT GAC TTT GAT GGC GAT GAG ATT TTC CAT GTG GAC ATG GAC AAG 
AGG GAG ACG GTC TGG CGG CTT GAG GAA TTT GGG CGA TTT GCC AGC TTT GAG GCT CAG GGT GCA CTG GCC AAC ATA GCC 
GTG GAC AAA GCC AAC CTG GAC ATC ATG ATG AAG CGC TCG AAC CAC ACC CCG AAC ACC AAC GTG CCC CCA GAG GTG ACT 
GTG CTC ACA AAC GCC CCC GTG GAA CTG GGA GAG CCC AAC GTC CTC ATC TGT TTC ATC GAC AAG TTC TCC CCA CCG GTG 
GTT AAG GTG ACA TGG CTT CAA AAC GGA AAA CCT GTC ACC ACA GGA GTG TCA GAG ACA GTC TTC CTG CCC AGG GAA GAC 
CAC CTT TTC CGC AAG TTC CAC TAT CTG CCC TTC CTG CCC TCA ACC GAG GAC TTC TAC GAC TGC AAG AGT TTG ACG TGC 
CAA CGC CGC TCC CAG AGA CCA CGG AGA ATG TGG TGT GTG --- --- CCC TGG GCC TGG TCG TGG GCC TGG TGG GCA TCG 
TCG CTG GCA CCG TCC TCA TCG TCA AGG GCG --- TGC GCA AAG GCA ACG CCA CAG AGC GCC GCG GCC CTC TGT --- GAG 
CAC GCC GAG GTG GTG ACC TTT CTC AGA GAG AAG ACC ACT GGA GAA ATT TCT --- --- GCT TTA ATA GCT GAC AAT AAA 
AGC TGG TGA 
>PTarsierDQA                
--- --- --- --- --- --- --- --- --- --- --- --- --- --- --- --- --- --- --- --- --- --- --- --- --- --- 
--- --- --- --- --- --- --- --- --- --- --- --- --- ATG GGG ATC TGC CAA GGA GGG GAG TCA ACA CAG GTT CTT 
TCT CTC TCT GTT TTT CCC TTT TCT GCA CAT AAA TCT CAC TTA TCA GCT GAC CAC ATT GGC TCT TAT GGC ATA AAC GTC 
TAC CAA TCT TAT GGT CCC TCT GGC CAG TAT ACC CAT GAA TTT GAT GGC GAT GAG GAG TTC TAC GTG GAC CTG GAA AAA 
AAG GAG ACT GTC TGG CAG CTG CCT ATG TTT AGC AAA TTT GCA AGT TTT GAC CCA CAG GGT GCA CTA AGG AAT CTG GCT 
GTG GCA AAA TCC GGT TTA GAC ATC CTA ATT AGA CGC TCC AAT TCT ACA GCT GCT ATC AAT GAG GTT CCT GAA ATG ACT 
GTG TTT TCC AAG TCT CCT GTG ATG CTG GGT CAG CCC AAC ACT CTA ATT TGT CTT GTG GAC AAC ATC TTT CCT CCT GTG 
ATC AAC ATT ACA TGG TTG AGC AAT GGG CAC TCA GTT ACA GAA GGT GTT TCG GAA ACC AGC TTC CTC TCC AAG AGT GAT 
CAT TCT TTC GTC AAG ATC AGT CAC CTC ATC TTT CTG CCT TCT GCT GAT GAG ACC TAT GAC TCC AAG GTG --- --- --- 
--- --- --- --- --- --- --- --- GAG CAC TGG GGC CTG AAT GAG CCA CTT CTG AAA CAC TGG GAG CCT GAA ATT TCA 
GCC CCT ATG TCA GAA TTG ACA GAG ACT GTG GTC TGC GCC CTA GGG TTG TCT GTT GGC CTA GTG GGC ATT GTC ATA GGC 
ACT GTC TTC ATC ATC CAA GGC CTG CGT TCA GGT GGT GCC TCC AGA CAG CAA --- --- GGG CCC TTG TGA --- --- --- 
--- --- --- 
>GrayMouseLemurDQA          
--- --- --- --- --- --- --- --- --- --- --- --- --- --- --- --- --- --- --- --- --- --- --- --- --- --- 
--- --- --- --- --- --- --- --- --- --- --- --- --- --- --- ATC CTA CAC ACC TCT CTG ATG CTG GGG GCC CTT 
GCC CTG GCC ACC ACG GTG GGC CCC TGT GGA GGG GAA GAC ATT GTG GCT GAC CAC GTT GGC GCC TAC GGC ATA CAC GTC 
TAC CAG TCT TAC GGC CCC GCT GGC CAG TAC ACC CAC GAA TTC GAT GGA GAT GAG GAG TTC TAC GTG GAC CTG CAG AGG 
AGG GAG ACT GTC TGG CGG CTG CCT GTG TTT AGC AAA TTT ACA AGT TTT GAC CCA CAG GGT GCA CTG AGA AAC ATA GCT 
ACA GCA AAA TAC AAC TTG GAC CTC CTG ATT AAA CGC TCC AAC TCT ACT GCT GCT ACC AAC GAG GTT CCC GAG GTG ACG 
GTG TTC TCC AAG TCC CCA GTG ATG CTG GGC CAG CCC AAC ACC CTC ATC TGT CTC GTG GAC AAC ATC TTC CCC CCT GTG 
ATC AAC ATC ACC TGG TTG GGC AAC GGG CAC CCA GTC ACA GAA GGT GTT TCA GAG ACC AGC TTC ATC TCC AAG AGT GAT 
CAT TCC TTC CTC AAG ATC AGT TAC CTC ACC TTC CTC CCT TCT GCT GAT GAC ATT TAC GAC TGC AAG GTG --- --- --- 
--- --- --- --- --- --- --- --- GAG CAC TGG GGC CTG GAC GAG CCT CTC CTG AAA CAC TGG GAG CCG GAG GTT CCA 
GCC CCT ATG TCA GAG CTG ACA GAG ACT GTG GTG TGT GCC CTG GGC TTG GCT GTG GGC CTT GTG GGC ATC GTG GCC GGC 
ACC GTC CTC ATC ATC AGA GGC CTG CGC TCG GGT GGT GCC TCC AGA CAG CAA --- --- GGG CCC --- --- --- --- --- 
--- --- --- 
>SmallEaredGreaterGalagoDQA 
--- --- --- --- --- --- --- --- --- --- --- --- --- --- --- --- --- --- --- --- --- --- --- --- --- --- 
--- --- --- --- --- --- --- --- --- --- --- --- --- --- ATG ACC CTA AAC ACA GTT CTG ATG CTG GGG ACC CTT 
ATC TTG GCC ATC ATG ATG ATC CCC TGT GGA GGG GAA GAC ATT GTG GCT GAC CAC GTT GGC ATC TAT GGC TTA AAC GTC 
TAC CAG TCT TAT GGC TCC TCT GGC CAG TAC ACC CAA GAA TTT GAT GGA GAC GAG ATG TTC TAT GTG GAC CTG GAA AGG 
AAG GAG ACT GTC TGG CGG CTG CCT GAG TTT AGC ACA TTT GCA GGC TTT GAC CCA CAG GGT GGA CTG AGA GAG ATA GCT 
ACA GCG AAA CAC AAC ATG GAA ACC CTG ACT AAA CGC TCC AAT TCT ACT GCT GCT CCC AAA AAG GTT CCT GAG GTG ACT 
GTG TTC CCC AAG TCT CCT GTG ATG CTG GGT CAG CCC AAT ACC CTC ATC TGT CTT GTG GAC AGC ATC TTT CCT CCA GTG 
ATC AAC ATC ACG TGG TTG AGC AAC GGG CAC TCA GTC ACA GAA GGT GTT TCT GAG ACC AGC TTC CTC TCC AAG AGT GAT 
CAT TCA TTC CTC AAG ATC AGT TAC CTC ACC TTC CTC CCT TCT GAT GAT GTA GTT TAT GAC TGC AAA GTG --- --- --- 
--- --- --- --- --- --- --- --- GAG CAC TGG GGC CTG GAC AAG CCA CTT CTG AAA CAC TGG GAA CCT GAC ATT CCA 
GCC TCT ATG TCA GAG CTG ACA GAG ACT GTG ATC TGC GCC CTG GGC CTG GCT GTG GGC CTT GTT GGC ATC GTG GTG GGC 
ACC ATC CTC ATC ATC CGA GGA CTG CGC TCA GGT GGT ACC TCC AGA CAG CAA --- --- GGG TCC TTA TGA --- --- --- 
--- --- --- 
>CapuchinMonkeyDQA           
--- --- --- --- --- --- --- --- --- --- --- --- --- --- --- --- --- --- --- --- --- --- --- --- --- --- 
--- --- --- --- --- --- --- --- --- --- --- --- --- --- ATG ATC CTA AAC AAA GCT CTG ATG CTG GGG GCC CTC 
GTC CTG ACC ACT GCG ATG AGC CCC TGT GGA GGT GAA GAC ATT GTG GCT GAC CAC GTT GCC TCT TAT GGT ATA AAC TTG 
TAC CAG TTG TAC GGT CCC TCT GGC CAG TAC ACC CAT GAA TTT GAT GGA GAT GAG GAG TTC TAC GTG GAC CTA GGA AGA 
AAG GAG ACT GTC TGG CGG TTG CCT ATG TTC AGC AAA TTT ACA AGT TTT GAC CCG CAG GGC GCA CTG ACA AAC ATC GCT 
ACG GCA AAA CAC AAC TTG GAC ATC ATG ATT AAA CGC TCC AAC TCT ACC GCT GCT ACC AAT GAG GTT CCT GAG GTC ACA 
GTG TTT TCC AAG TCT CCC GTG GCG CTG GGT CAG CCC AAC ACC CTC ATC TGC CTT GTG GAC AAC ATC TTT CCT CCC GTG 
GTC AAC ATC ACA TGG TTG AGC AAT GGG CAC TCG GTC ACA GAC GGT GTT TCT GAG ACC AGC TTC CTC TCC AAG ACT GAT 
CAT TCC TTC TTC AAG ATC AGT TAC CTC ACC TTC CTC CCT TCT GCT GAT GAG ATT TAT GAC TGC AAG GTG --- --- --- 
--- --- --- --- --- --- --- --- GAG CAC TGG GGC CTG GAG GAG CCT CTC CTG AAA CAC TGG GAG CCT GAG ATT CCA 
GCC CCT ATG TCA GAG CTC ACA GAG ACT GTG GTC TGC GCC CTG GGG TTG TCT GTG GGC CTC GTG GGC ATT GTG GTG GGC 
ACT GTC TTG ATC ATC CGA GGC CTG CGT ACA GTT GGT GCT TCC AGG CGC CAA --- --- GGA CCC TTG TGA --- --- --- 
--- --- --- 
>NightMonkeyDQA              
--- --- --- --- --- --- --- --- --- --- --- --- --- --- --- --- --- --- --- --- --- --- --- --- --- --- 
--- --- --- --- --- --- --- --- --- --- --- --- --- --- ATG ATC CTA AAC AAA GCT CTG ATG CTG GGG GCC CTC 
ATC CTG ACC ACT GTG ATG AGC CCC TGT GGA GGT GAA GAC ATT GTG GCT GAC CAT GTT GCC GCT TAT GGT ATA AAC TTG 
TAC CAG TCT TAT GGT CTC TCT GGC CAG TAC ACC CAT GAA TTT GAT GGA GAT GAG CAG TTC TAC GTG GAC CTG GGA AGA 
AAG GAG ACT GTC TGG CGA TTG CCT GTG TTC AGC AAA TTT GCA GGT TTT GAC CCT CAG GGT GCA CTG ACA AAC ATC GCT 
ACG GGA AAA TAC ACC TTG GAC ATC CTG ATT AAA CGC TCC AAC TCT ACC GCT GCT TCC AAT GAG GTT CCT GAG GTC ACA 
GTG TTT TCC AAG TCT CCC GTG GCG CTG GGT CAG CCC AAC ACC CTC ATC TGC CTT GTG GAC AAC ATC TTT CCT CCT GTG 
GTT AAC ATC ACA TGG TTG AGC AAT GGG CAC TCA GTC ACG GAA GGT GTT TCT GAG ACC AGC TTC CTC TCC AAG AGT GAT 
CAT TCC TTC TTC AAG ATC AGT TAC CTC ACC TTC CTC CCT TCT GCT GAT GAG ATT TAT GAC TGC AAG GTG --- --- --- 
--- --- --- --- --- --- --- --- GAG CAC TGG GGC CTG GAG GAG CCT CTT CTG AAA CAC TGG GAG CCT GAG ATT CCA 
GCC CCT ATG TCA GAG CTC ACA GAG ACT GTG GTC TGC ACC CTG GGG TTG TCT GTG GGC CTC GTG GGC ATT GTG GTG GGC 
ACT GTC TTC ATC ATC CGA GGC CTG CGT ACA GTT GGT GCT TCC AGA CGC CAA --- --- GGG CCC TTG TGA --- --- --- 
--- --- --- 
>MarmosetDQA                 
--- --- --- --- --- --- --- --- --- --- --- --- --- --- --- --- --- --- --- --- --- --- --- --- --- --- 
--- --- --- --- --- --- --- --- --- --- --- --- --- --- ATG ATC CTA AAT AAA GCT CTG ATG CTG GGG GCC CTC 
GTC CTG ACC ACC GTG ATG AGC CCC TGT GGA GGT GAA AAC ATT GCG GCT GAC CAT GTT GCC GCT TGC GGT ATA AAC TTG 
TAC CAG TCT TAT GGT CCC ACT GGG CAG TAC ACC CAT GAA TTT GAT GGA GAT GAA CAG TTC TAC GTG GAC CTG GGG AGA 
AAG GAG ACT CTC TGG CGG TGG CCT ATG TTG AGC AAA TTT GGA GGT TTT GAC CCG CAG GGC GCA CTG ACA AAC ATC GCT 
ACG ATG AAA CAC AAC TTG GAC ATC GTG ATT AAA CGC TCC AAC TGT ACC GCT GCT ACC AAT GAG GTT CCT GAG GCC ACA 
GTG TTT TCC AAG TCT CCC GTG GCG CTG GGT CAG CCC AAC ACC CTC ATC TGC CTT GTG GAC AAC ATC TTC CCT CCC GTG 
GTC AAC ATC ACA TGG CTG AGC AAT GGG CAC TCA GTC ACA GAA GGT GTT TCT GAG ACC AGC TTC CTC TCC AAG AGT GAT 
CAT TCC TTC TTC AAG ATG AGT TAC CTC ACC TTC CTC CCT TCT GCT GAT GAG ATT TAT GAC TGC AAG GTG --- --- --- 
--- --- --- --- --- --- --- --- GAG CAC TGG GGC CTG GAC GAG CCT CTT CTG AAA CAC TGG GAG CCC GAG ATT CCA 
?GC CCT ACG TCA GAG CTC ACA GAG ACT GTG GTC TGC GCC CTG GGG TTG TCT GTG GGC TTG ?TG GGC ATT GTG GTG GGC 
ACT GTT TTC ATC ATC CAA GGT CTT CGT TCA GTT GAT GCT TCC AGA CAC CAA --- --- GGG CCC TTG TGA --- --- --- 
--- --- --- 
>ChimpDQA                    
--- --- --- --- --- --- --- --- --- --- --- --- --- --- --- --- --- --- --- --- --- --- --- --- --- --- 
--- --- --- --- --- --- --- --- --- --- --- --- --- --- ATG ATC CTA AAC AAA GCT CTG ATG CTG GGG GCC CTC 
GCC CTG ACC ACC GTG ATG AGC CCT TGT GGA GGT GAA GAC ATT GTG GCT GAC CAC GTT GCC TCT TGT GGT GTA AAC TTG 
TAC CAG TTT TAC GGT CCC TCT GGC CAG TAC ACC CAT GAA TTT GAT GGA GAT GAG CAG TTC TAC GTG GAC CTG GAG AAG 
AAG GAG ACT GCC TGG CGG TGG CCT GAG TTC AGC AAA TTT GGA GGT TTT GAC CCA CAG GGT GCA CTG AGA AAC ATG GCT 
GTG ACA AAA CAC AAC TTG AAC ATC ATG ATT AAA CGC TAC AAC TCT ACC ACT GCT ACC AAT GAG GTT CCT GAG GTC ACA 
GTG TTT TCC AAA TCT CCC GTG ACA CTG GGT CAG CCC AAC ACC CTC ATC TGT CTT GTG GAC AAC ATC TTT CCT CCT GTG 
CTC AAC GTC ACA TGG CTG AGC AAT GGG CAC TCA GTC ACA GAA GGT GTT TCT GAG ACC AGC TTC CTC TCC AAG AGT GAT 
CAT TCC TTC TTC AAG ATC AGT TAC CTC ACC TTC CTC CCT TCT GCT GAT GAG ATT TAT GAC TGC AAG GTG --- --- --- 
--- --- --- --- --- --- --- --- GAG CAC TGG GGC CTG GAC CAG CCT CTT CTG AAA CAC TGG GAG CCT GAG ATT CCA 
GCC CCT ATG TCA GAG CTC ACA GAG ACT GTG GTC TGT GCC CTG GGG TTG TCT GTG GGC CTC ATG GGC ATT GTG GTG GGC 
ACT GTC TTC ATC ATC CAA GGC CTG CGT TCA GTT GGT GCT TCC AGA CAC CAA --- --- GGG CCC TTG TGA --- --- --- 
--- --- --- 
>HumanDQA                    
--- --- --- --- --- --- --- --- --- --- --- --- --- --- --- --- --- --- --- --- --- --- --- --- --- --- 
--- --- --- --- --- --- --- --- --- --- --- --- --- --- ATG ATC CTA AAC AAA GCT CTG CTG CTG GGG GCC CTC 
GCT CTG ACC ACC GTG ATG AGC CCC TGT GGA GGT GAA GAC ATT GTG GCT GAC CAC GTT GCC TCT TGT GGT GTA AAC TTG 
TAC CAG TTT TAC GGT CCC TCT GGC CAG TAC ACC CAT GAA TTT GAT GGA GAT GAG CAG TTC TAC GTG GAC CTG GAG AGG 
AAG GAG ACT GCC TGG CGG TGG CCT GAG TTC AGC AAA TTT GGA GGT TTT GAC CCG CAG GGT GCA CTG AGA AAC ATG GCT 
GTG GCA AAA CAC AAC TTG AAC ATC ATG ATT AAA CGC TAC AAC TCT ACC GCT GCT ACC AAT GAG GTT CCT GAG GTC ACA 
GTG TTT TCC AAG TCT CCC GTG ACA CTG GGT CAG CCC AAC ACC CTC ATT TGT CTT GTG GAC AAC ATC TTT CCT CCT GTG 
GTC AAC ATC ACA TGG CTG AGC AAT GGG CAG TCA GTC ACA GAA GGT GTT TCT GAG ACC AGC TTC CTC TCC AAG AGT GAT 
CAT TCC TTC TTC AAG ATC AGT TAC CTC ACC TTC CTC CCT TCT GCT GAT GAG ATT TAT GAC TGC AAG GTG --- --- --- 
--- --- --- --- --- --- --- --- GAG CAC TGG GGC CTG GAC CAG CCT CTT CTG AAA CAC TGG GAG CCT GAG ATT CCA 
GCC CCT ATG TCA GAG CTC ACA GAG ACT GTG GTC TGT GCC CTG GGG TTG TCT GTG GGC CTC ATG GGC ATT GTG GTG GGC 
ACT GTC TTC ATC ATC CAA GGC CTG CGT TCA GTT GGT GCT TCC AGA CAC CAA --- --- GGG CCA TTG TGA --- --- --- 
--- --- --- 
>GorillaDQA                  
--- --- --- --- --- --- --- --- --- --- --- --- --- --- --- --- --- --- --- --- --- --- --- --- --- --- 
--- --- --- --- --- --- --- --- --- --- --- --- --- --- ATG ATC CTA AAC AAA GCT CTG CTG CTG GGG GCC CTC 
GCC CTG ACT GCC GTG ATG AGC CCC TGT GGA GGT GAA GAC ATT GTG GCT GAC CAC GTT GCC TCT TGT GGT GTA AAC TTG 
TAC CAG TCT TAC GGT CCC TCT GGC CAG TTC ACC CAT GAA TTT GAT GGA GAT GAG CAG TTC TAC GTG GAC CTG GAG AGG 
AAG GAG ACT GCC TGG CGG TGG CCT GAG TTC AGC AAA TTT GGA GGT TTT GAC CCA CAG GGT GCA CTG AGA AAC ATG GCT 
GTG GCA AAA CAC AAC TTG AAC ATC ATG ATT AAA CGC TAC AAC TCT ACC GCT GCT ACC AAT GAG GTT CCT GAG GTC ACA 
GTG TTT TCC AAG TCT CCC GTG ACA CTG GGT CAG CCC AAC ACC CTC ATC TGT CTT GTG GAC AAC ATC TTT CCT CCT GTG 
GTC AAC ATC ACA TGG CTG AGC AAT GGG CAC TCA GTC ACA GAA GGT GTT TCT GAG ACC AGC TTC CTC TCC AAG AGT GAT 
CAT TCT TTC TTC AAG ATC AGT TAC CTC ACC TTC CTC CCT TCT GCT GAT GAG ATT TAT GAC TGC AAG GTG --- --- --- 
--- --- --- --- --- --- --- --- GAG CAC TGG GGC CTG GAC GAG CCT CTT CTG AAA CAC TGG GAG CCT GAG ATT CCA 
GCC CCT ATG TCA GAG CTC ACA GAG ACT GTG GTC TGT GCC CTG GGG TTG TCT GTG GGC CTC GTG GGC ATT GTG GTG GGC 
ACT GTC TTC ATC ATC CAA GGC CTG CGT TCA GTT GGT GCT TCC AGA CAC CAA --- --- GGG CCC TTG TGA --- --- --- 
--- --- --- 
>BlackSnubNosedMonkeyDQA     
--- --- --- --- --- --- --- --- --- --- --- --- --- --- --- --- --- --- --- --- --- --- --- --- --- --- 
--- --- --- --- --- --- --- --- --- --- --- --- --- --- ATG ATC TTA AAC AAA GCT CTG ATG CTG GGG GCC CTC 
GCC CTG ACC ACC GTG ATG AGC CCC AGT GGA GGT GAA GAA ATT GTG GCT GAC CAT GTT GCC TCT TAC GGT GTA AAC TTG 
TAC CAG ACT TAC GGT CTC TCT GGC CAG TAC TCC CAT GAA TTT GAC GGA GAT GAG CAG TTC TAC GTG GAC CTG GGG AGG 
AAG GAG ACT GTC TGG CGG TTG CCT GTT CTC AGC CAA TTT --- AGT TTC GAC GCG CAA TTT GCA CTG ACA AAC ATT GCT 
GTG GGA AAA CAT AAC TTG AAC TTC CTG ATT AAA AGC TCC AAC TCT ACC GCT GCT ACC AAT GAG GTT CCT GAG GTC ACA 
GTG TTT TCC AAG TCG CCC GTG ACA CTG GGT CAC CCC AAC ACC CTC ATC TGT CTT GTG GAC AAC ATC TTT CCT CCT GTG 
GTG AAC ATC ACA TGG TTG AGT AAT GGG CAC TCA GTC ACA GAA GGG GTT TCT GAG ACC AGC TTC CTC TCC AAG AGT GAT 
CAT TCC TTC TTC AAG ATC AGT TAC CTC ACC TTC CTC CCT TCT GCT GAT GAG ATT TAT GAC TGC AGG GTG --- --- --- 
--- --- --- --- --- --- --- --- GAG CAC TGG GGC CTG GAC GAG CCT CTT CTA AAA CAC TGG GAG CCG GAG ATT CCA 
GCG CCC ATG TCA GAG CTC ACA GAG ACT GTG GTC TGC GCC CTG GGG TTG TCT GTG GGC CTC GTA GGC ATT GTG GTG GGC 
ACT GTC TTG ATC ATC CGA GGC CTG CGT TCA GTT GGT GCT TCC AGA CAC CAA --- --- GGG CCC TTG TGA --- --- --- 
--- --- --- 
>RhesusMacaqueDQA            
--- --- --- --- --- --- --- --- --- --- --- --- --- --- --- --- --- --- --- --- --- --- --- --- --- --- 
--- --- --- --- --- --- --- --- --- --- --- --- --- --- ATG ATC CTA AAC AAA GCT CTG TTG CTG GGG GCC CTC 
GCT CTG ACC ACC GTG ATG AGC CCC TGT GGA GGT GAA GAC ATA GTG GCT GAC CAC GTT GCC TCT TAC GGT GTA AAC TTG 
TAC CAG ACT TAC GGT CTC TCT GGC CAG TAC ACC CAT GAA TTT GAT GGA GAC GAG CAG TTC TAC GTG GAC CTG GAG AGG 
AAG GAG ACT GTC TGG CGG TTG CCT CTG TTC AGC AAA TTT GGA GGT TTT GAC CCG CAG GGT GCA CTG AGA AAC TTG GCT 
GTG TCA AAA CAC AAC TTG AAC ATC ATG ATT AAA CGC TCC AAC TCT ACC GCT GCT ACC AAT GAG GTT CCT GAG GTC ACA 
GTG TTT TCC AAG TCT CCC GTG ACA CTG GGT CAC CCC AAC ACC CTC ATC TGT CTT GTG GAC AAC ATC TTT CCT CCT GTG 
GTG AAC ATC ACA TGG TTG AGC AGT GGG CGC TCA GTC ACA GAA GGG GTT TCT GAG ACC AGC TTC CTC TCC AAG AGT GAT 
CAT TCC TTC TTC AAG ATC AGT TAC CTC ACC TTC CTC CCT TCT GCT GAT GAG ATT TAT GAC TGC AAG GTG --- --- --- 
--- --- --- --- --- --- --- --- GAG CAC TGG GGC CTG GAC GAG CCT CTT CTG AAA CAC TGG GAG CCT GAG ATT CCA 
GCG CCC ATG TCA GAG CTC ACA GAG ACT GTG GTC TGC GCC CTG GGG TTG TCT GTG GGC CTC GTG GGC ATT GTG GTG GGG 
ACC GTC TTG ATC ATC CGA GGC CTG CGT TCA GTT GGT GCT TCC AGA CAC CAA --- --- GGG CCC TTG TGA --- --- --- 
--- --- --- 
>DrillDQA                    
--- --- --- --- --- --- --- --- --- --- --- --- --- --- --- --- --- --- --- --- --- --- --- --- --- --- 
--- --- --- --- --- --- --- --- --- --- --- --- --- --- ATG ACC CTA AAC AAA GCT CTG ATG CTG GGG GCC CTC 
GTT CTG ACC GCT GTG ATG AGC CCC TGT GGA GGT GAA GAC ATA GTG GCT GAC CAC CTC GCC TCT TAC GGT GTG AAC TTC 
TAC CAG TCT TAC GGT CTT TCT GGC CAG TAC TCC CAT GAA TTT GAT GGA GAC GAG CAG TTC TAT GTG GAC CTG GGG AGG 
AAG GAG ACT GTC TGG CGG TTG CCT ATT CCC TAC CAA TAT --- GGT TTT GAC CCA CAA TTT GCA TTG AGA AAC ATC GCT 
GTG CTA ACA CAT AAC TTG AAC ACC GTG ATT AAA CGC TCC AAC TCT ACC GCT GCT ACC AAT GAG GTT CCC GAG GTC ACA 
GTG TTT TCC AAG TCT CCC GTG ACG CTG GGT CAC CCC AAC ACC CTC ATC TGT CTT GTG GAC AAC ATC TTT CCT CCT GTG 
GTG AAC ATC ACA TGG TTG AGC AAT GGG CAC TCA GTC ACA GAA GGG GTT TCT GAG ACC AGC TTC CTC TCC AAG AGT GAT 
CAT TCC TTC TTC AAG ATC AGT TAC CTC ACC TTC CTC CCT TCT GCT GAT GAG ATT TAT GAC TGC AGG GTG --- --- --- 
--- --- --- --- --- --- --- --- GAG CAC TGG GGC CTG GAT GAG CCT CTT CTG AAA CAC TGG GAG CCG GAG ATT CCA 
GCG CCC ATG TCA GAG CTC ACA GAG ACT GTG GTC TGC GCC CTG GGG TTG TCT GCG GGC CTC GTG GGC ATT GTG GTG GGG 
ACC ATC TTG ATC ATC CGA GGC CTG CGT TCA GTT GGT GCT TCC AGA CAT CAA --- --- GGG CCC TTG TAA --- --- --- 
--- --- --- 
>GrayMouseLemurDPA          
--- --- --- --- --- --- --- --- --- --- --- --- --- --- --- --- --- --- --- --- --- --- --- --- --- --- 
--- --- --- --- --- --- --- --- --- --- --- --- --- --- ATG TTC CAG AGC AGA GCT GTG ATC CTG AGA GCC CTC 
TCC TTG GCT TTC CTG CTT CCC CTG CAA AGA GCT GGG GCC ATC AAG GCG GAC CAC GTG TTA ACT TAT GCT --- GCG TTT 
GTA CAG AAG CAT AGC CCG CTG GGA GAG TAT ATG TTT GAG TTT GAT GAG GAT GCG ATG TTC TAC GTG GAT CTG GAC AAG 
AAG GAG ACG GTC TGG CAC CTG CCG GAG TTT GCC CAA GCC TTT GCC TTT GAG GCT CAG GGT GGG CTG GCT AAC ATC GCT 
ATA TTG AAC AAC AAC TTG AAC ATC CTG ATC CAG CGT TCC AAC CAC ACC CAG GAC AGC AGT GAG CCT CCG GAG GTG ACT 
GTG TTT CCC AAG GAG CCC GTG GAG CTG GGC CAG CCC AAC ACC CTC ATC TGC CAC ATC GAC AAG TTC TTC CCG CCG GTG 
CTG AAC GTC ACG TGG CTG CGC AAT GGG CAG CCG GTC ACC GAG GGC GTC GCT GAG AGC CTC TTC CTG CCC AGG ACA GAC 
TAC AAC TTC TGC AAG TTC CAC TAC CTG ACC TTC GTG CCC TCG GCC GAG GAC GCC TAC GAC TGC CGG GTG --- --- --- 
--- --- --- --- --- --- --- --- GAG CAC TGG GGC CTG GAC GAG CCG CTC CTC AGG CAC TGG GAG GCC CAG GAG CCT 
ATC CAG GTG CCT GAG ACT ACG GAG ACC CTG CTC TGC GCC CTG GGC CTG GTG CTG GGC CTG GTG GGC ATC ATC GTT GGC 
ACC ATC CTC ATC ATA AAG GCT CTG CGT TCT GGC CGC GAC CCC CGT GCC CAG --- --- GGG CCC CTG TGA --- --- --- 
--- --- --- 
>SmallEaredGreaterGalagoDPA 
--- --- --- --- --- --- --- --- --- --- --- --- --- --- --- --- --- --- --- --- --- --- --- --- --- --- 
--- --- --- --- --- --- --- --- --- --- --- --- --- --- ATG TTC CAG ACC AGA GCT GTG ATC CTG AGA GCC CTC 
TGC TTG GCT TTC CTG CTG AGT CTC CAA GGA GCT GGG GCC ATC AAG GCA GAC CAC GTG TCA ACT TAC TTT --- GAG TTT 
GTA CAG ACT CAC AGA CCA TCA GGG GAG TAT ATG TTT GAG TTC GAT GAG GAT GAG ATG TTC TAT GTG GAT CTG GAC AAG 
AAG GAG ACG GTC TGG CAT CTG CCA TTG TTT GCC CAA GCC TTT TCC TTT GAG GCT CAG GGT GGG CTG GCT AAC ATC GCT 
ATA ATG AAA GAC AAC TTG AAT ATC ATG ATC CGG CAT TCC AAC CAC AGC CAA GAC ACC AAT GAG CCC CCT GAG GTG ACT 
GTG TTT CCC AAG GAG CCC GTG GAG CTG GGC CAG CCC AAC ACC CTC ATC TGC CAC ATC AAC AAG TTC TTC CCA CCG GTG 
CTT AAC GTC ACG TGG CTG CGC AAT GGA CAG CCG GTC ACC CAG GGC GTC GGG GAG AGC CTC TTC CTG CCC AGA ACA GAC 
TAC AAC TTC CAC AAG TTC CAC TAC CTG ACC TTC GTG CCC TTG GCC GAC GAC GTC TAT GAC TGC AAG GTG --- --- --- 
--- --- --- --- --- --- --- --- GAG CAC TGG GGC CTG GAC GAG CCC TTC CTC AGA CAC TGG GAG GCC CAG GAG CCC 
ATC CAG ATG CCT GAG ACA ACA GAG ACT GTG CTC TGT GCC CTG GGC CTG ATA CTG GGC CTG GCC GGC ATC ATT GCT GGC 
ATC ATC CTC ATC GTA AAG GCT CTG CGT TCT GGT CGT GAC CCC CGC GCC CAG --- --- GGT TCC TTG TGA --- --- --- 
--- --- --- 
>PTarsierDPA                
--- --- --- --- --- --- --- --- --- --- --- --- --- --- --- --- --- --- --- --- --- --- --- --- --- --- 
--- --- --- --- --- --- --- --- --- --- --- --- --- --- ATG ACC CAG ACT AGA GTT GTG ATC CTG AGA GTC TTC 
TCC TTG ACT TTC CTG CTG AGT CTC CAA GGA GCT GAG GCC ATC AAG GCG GAC CAT GTG TCA ACT TAT GCC --- ATA TTT 
GCA CAG ACA TTT AGG CCA TCA GGG GAG TTT ATG TTT GAG TTT GAT GAA GAT GAG ATG TTC TAC GTG GAT CTG GAC AAG 
AAG GAG ACG GTC TGG CAT CTG GAG GAG TTT GGC CGA GCC TTT TCC TTT GAG GCT CAG GGC GGG CTG GCT AAC ATC GCT 
ATA GCG AAC ACC AAC TTG AAT ATC CTG ATC CAG CGT TCC AAC CAT ACC CAG GCC ACC AGC GAG CCC CCT GAG GTG ACC 
GTG TTT CCC AAG GAG CCT GTG GAG CTG GGC CAA CCC AAC ACC CTC ATC TGC CAC ATT GAC AAG TTC TTC CCG CCG GTG 
CTC AAT GTC ACG TGG CTG CGC AAT GGG CAG CCG GTC ACT GAA GGT GTC TCT GAG ACC ATC TTC CTG CCT AGA ACA GAT 
TAC AGC TTC CAC AAG TTC CAC TAC TTG ACC TTC ATG CCC TTG ACT GAC GAT GTC TAT GAC TGC AAA GTG --- --- --- 
--- --- --- --- --- --- --- --- GAA CAC TGG GGC CTG GAC GAG CCA TTC CTT GGG CAC TGG GAG GCC CAG GAG CGT 
ATT GAT ATG CCT GAG ACG ATG GAG ACT GTG CTC TGT GCC CTG GGC CTG CTG CTG GGC CTG GTG GGC ATC ATC GCT GGC 
ACC ATC CTC ATC ATA AAG GCT CTG CAT TCT GGT CGT GAC CCC AGA GCC CAG --- --- GGG CCC CTG TGA --- --- --- 
--- --- --- 
>CapuchinMonkeyDPA           
--- --- --- --- --- --- --- --- --- --- --- --- --- --- --- --- --- --- --- --- --- --- --- --- --- --- 
--- --- --- --- --- --- --- --- ATG TGC ACT GAA GAC AGA ATC TTC CAG ACC AGA GCT GTG ATC TTG AGA GCC CTC 
TCA TTG GCT TTC TTC CTG AGT CTC CGA GGA GCT GGG GCC ATC AAG GCG GAC CAT GTG TCA ATT TAT GTC --- ACA TTT 
GTA CAG ACG CAG AGA CCA ACA GGG GAG TAT ATG TTT GAG TTT GAT GAG GAT GAG CAG TTC TAT GTG GAT CTG GAC AAG 
AAG GAG ACT GTC TGG CAT CTG GAG GAG TTT GGC CGA GCC TTT TCC TTT GAT GCT CAG GGC GCA CTG GCT GAC ATT GCT 
ATA GTG AAA AGC AAC TTG AAT ATC ATG ATC CAG CGT TCC AAC CAC ACT CAG GCC ACC AAT GAT CCC CCT GAG GTG ACC 
GTG TTT CCC AAG GAG CCT GTG GAG CTG GGC CAG CCC AAT ACC CTC ATC TGC CAC ATT GAC AAG TTC TTC CCA CCA GTG 
CTC AAC GTC ACA TGG CTG TGC AAT GGG CAG CCG GTC ACT GAG GGT GTT GCC GAG AGC CTC TTC CTG CCC GGA ACA GAT 
TAC AGC TTC CAC AAG TTC CAT TAC CTG ACC TTT GTG CCC TCA GCT GAG GAC GTC TAT GAC TGC AGG GTA --- --- --- 
--- --- --- --- --- --- --- --- GAA CAC TGG GGC TTG GAC CAG CCA CTC CTC AAG CAC TGG GAG GCC CAA GAG CCA 
ATC CAG ATG CCT GAG ACG AAG GAG ACT GTG CTC TGT GCC CTG GGC CTG GTG CTG GGC CTA GTG GGC ATC ATC GTG GGC 
ACT ATC CTC ATC ATA AAA TCT CTG CAT TCT GGC CGT GAC CCC CGG GCC CAG --- --- GGG CCC CTG TGA --- --- --- 
--- --- --- 
>NightMonkeyDPA              
--- --- --- --- --- --- --- --- --- --- --- --- --- --- --- --- --- --- --- --- --- --- --- --- --- --- 
--- --- --- --- --- --- --- --- ATG TGC CCT GAA GAC AGA ATT TTC CAG ACC AGA GCT GTG ATC TTG AGA GCC CTC 
TCC TTG GCT TTC CTC CTG AGT CTC CGA GGA GCT GGG GCC ATC AAG GCA GAC CAT GTG TCA ACT TAT GCC --- AAA TTT 
GTA CAG ACG CAG AGA CCA ACA GGG GAG TAT ATG TTT GAG TTT GAT GAG GAT GAG CAG TTC TAT GTG GAT CTG GAC AAG 
AAG GAG ACC ATC TGG CAT CTG GAG GAG TTT GGC CGA GCC TTT TCC TTT GAT GCT CAG GGT GCG CTG GCT AAC ATG GCT 
ACA GCG AAA AAC AAC TTG AAT ATC CTG ATC CAG CGT TCC AAC CAC ACT CAG GCC ACC AAT GAT CCC CCT GAG GTA ACC 
GTG TTT CCC AAG GAG CCT GTG GAG CTG GGC CAG CCC AAT ACC CTC ATC TGC CAC ATT GAC AAG TTC TTC CCA CCG GTG 
CTC AAC GTC ACG TGG CTG TGC AAT GGG CAG CCT GTC ACT GAG GGT GTC GCT GAG AGC CTC TTC CTG CCT GGA ACA GAT 
TAC AGC TTC CAC AAG TTC CAT TAC CTG ACT TTT GTG CCC TCA GCC GAG GAT GTC TAT GAC TGC AGG GTG --- --- --- 
--- --- --- --- --- --- --- --- GAG CAC TGG GGC TTG GAC CAG CCA CTC CTC AAG CAC TGG GAG GCC CAA GAG CCA 
ATC CAG ATG CCT GAG ACG AAG GAG ACT GTG CTC TGT GCC CTG GGC CTG GTG CTG GGC CTA GTG GGC ATC ATT GTG GGC 
ACC ATC CTC ATC ATA AAA TCT CTG CGT TCT GCC CGT GAC CCC CGC GCC CAG --- --- GGG CCC CTG TGA --- --- --- 
--- --- --- 
>MarmosetDPA                 
--- --- --- --- --- --- --- --- --- --- --- --- --- --- --- --- --- --- --- --- --- --- --- --- --- --- 
--- --- --- --- --- --- --- --- ATG CAT CCT GAA GAC AGA GTC TTC CAG ATC AGA GCT GTG ATC TTG AGA GCC TTC 
TCC TTG GCT TTC CTG CTG AGT CTC CGA GGG GCT GGG GCC ATC AAA GCG GAC CAT GTG TCA ACT TTT GTC --- ATG TTT 
GTA CAG ACG CAG AGA CCA ACA GGG GAG TTT GTG TTT GAG TTT GAT AAG GAT GAG ATA TTC CAT GTG GAT CTG GAC AAG 
AAG GAG ACC GTG TGG CGT CTG GAG GAG TTT GGC CGA GCC TAT TCC TTT GAG GTT CAG GGC GGG CTG GCT AAC ATT GCT 
GCA TTG AAC TAC AAC TTG AAT ATC ATG ATC CAG CGT TCC AAC CAC ACT CAG GCC ACC AAT GAT CCC CCT GAA GTG ACC 
GTG TTT CCC AAG GAG CCT GTG GAG CTG GGC CAG CCC AAT ACC CTC ATC TGC CAC ATT GAC AAG TTC TTC CCA CCG GTG 
CTC AAT GTC ACT TGG CTG TGC AAT GGG CAG CCG GTC ACT GAG GGT GTC GCT GAG AGC GTC TTC CTG CCT GGA ACA GAT 
GGC AGC TTC CAC AAG TTC CAT TAC CTG ACC TTT GTG CCC TCA GCT GAG GAT GTC TAT GAC TGC AGG GTG --- --- --- 
--- --- --- --- --- --- --- --- GAG CAC TGG GGC TTG GAC CAG CCA CTC CTC AAA CAC TGG GAG GCC CAA GAG CCA 
ATC CAG ATG CCT GAG ACG ACG GAG ACT GTG CTC TGT GCC CTG GGC CTT GTC TTG GGG CTA GTG GGC ATC ATC ATG GGC 
ACC ATC CTC ATC ATA AAA TCT CTG CGT TCT GGC CGT GAC CCC CGG GCC CAG --- --- GGG CCC CTG TGA --- --- --- 
--- --- --- 
>GorillaDPA                  
--- --- --- --- --- --- --- --- --- --- --- --- --- --- --- --- --- --- --- --- --- --- --- --- --- --- 
--- --- --- --- --- --- --- --- ATG CGC CCT GAA GAC AGA ATG TTG CAT ATC AGA GCT GTG ATC TTG AGA GCC CTC 
TCC TTG GCT TTC CTG CTG AGT CTC CGA GGA GCT GGG GCC ATC AAG GCG GAC CAT GTG TCA ACT TAT GCC --- ATG TTT 
GTA CAG ACC CAT AGA CCA ACA GGG GAG TTT ATG TTT GAA TTT GAT GAA GAT GAG ATG TTC TAT GTG GAT CTG GAT AAG 
AAG GAG ACC GTC TGG CAT CTG GAG GAG TTT GGC CGA GCC TTT TCC TTT GAG GCT CAG GGC GGG CTG GCT AAC ATT GCT 
ATA TTG AAC AAC AAC TTG AAT ATC ACG ATC CAG TGT TCC AAC CAC ACT CAG GCC GCC AAT GAT CCC CCT GAG GTG ACT 
GTG TTT CCC AAG GAG CCT GTG GAG CTG GGC CAG CCC AAC ACC CTC ATC TGC CAC ATT GAC AAG TTC TTC CCA CCA GTG 
CTC AAC GTC ACG TGG CTG TGC AAC GGG GAG CCG GTC ACT GAG GGT GTC GCT GAG AGC CTC TTC CTG CCC AGA ACA GAT 
TAC AGC TTC CAC AAG TTC CAT TAC CTG ACC TTC GTG CCC TCA GCA GAG GAC TTC TAT GAC TGC AGG GTG --- --- --- 
--- --- --- --- --- --- --- --- GAG CAC TGG GGC TTG GAC CAG CCG CTC CTC AAG CAC TGG GAG GCC CAA GAG CCA 
ATC CAG ATG CCT GAG ACA ACG GAG ACT GTG CTC TGT GCC CTG GGC CTG GTG CTG GGC CTA GTG GGC ATC ATC GTG GGC 
ACT GTC CTC ATC ATA AAG TCT CTG CGT TCT GGC CGT GAC CCC CGG GCC CAG --- --- GGG CCC CTG TGA --- --- --- 
--- --- --- 
>ChimpDPA                    
--- --- --- --- --- --- --- --- --- --- --- --- --- --- --- --- --- --- --- --- --- --- --- --- --- --- 
--- --- --- --- --- --- --- --- ATG CGC CCT GAA GAC AGA ATG TTC CAT ATC AGA GCT GTG ATC TTC AGG GCC CTC 
TCC TTG GCT TTC CTG CTG AGT CTC CGA GGA GCT GGG GCC ATC AAG GCG GAC CAT GTG TCA ACT TAT GCC --- ATG TTT 
GTA CAG ACC CAT AGA CCA ACA GGG GAG TTT ATG TTT GAA TTT GAT GAA GAT GAG ATG TTC TAT GTG GAT CTG GAC AAG 
AAG GAG ACC GTC TGG CAT CTG GAG GAG TTT GGC CGA GCC TTT TCC TTT GAG GCT CAG GGC GGG CTG GCT AAC ATT GCT 
ATA TTG AAC AAC AAC TTG AAT ATC TTG ATC CAG CGT TCC AAC CAC ACT CAG GCC GCC AAT GAT CCC CCT GAG GTG ACC 
GTG TTT CCC AAG GAG CCT GTG GAG CTG GGC CAG CCC AAC ACC CTC ATC TGC CAC ATT GAC AAG TTC TTC CCA CCA GTG 
CTC AAC GTC ACG TGG CTG TGC AAC GGG GAG CCG GTC ACT GAG GGT GTC GCT GAG AGC CTC TTC CTG CCC AGA ACA GAT 
TAC AGC TTC CAC AAG TTC CAC TAC CTG ACC TTT GTG CCC TCA GCA GAG GAC TTC TAT GAC TGC AAG GTG --- --- --- 
--- --- --- --- --- --- --- --- GAG CAC TGG GGC TTG GAC CAG CCG CTC CTC AAG CAC TGG GAG GCC CAA GAG CCA 
ATC CAG ATG CCT GAG ACA AGG GAG ACT GTG CTC TGT GCC CTG GGC CTG GTG CTG GGC CTA GTG GGC ATC ATC GTG GGC 
ACC ATC CTC ATC ATA AAG TCT CTG CGT TCT GGC CGT GAC CCC CGG GCC CAG --- --- GGG CCC CTG TGA --- --- --- 
--- --- --- 
>HumanDPA                    
--- --- --- --- --- --- --- --- --- --- --- --- --- --- --- --- --- --- --- --- --- --- --- --- --- --- 
--- --- --- --- --- --- --- --- ATG CGC CCT GAA GAC AGA ATG TTC CAT ATC AGA GCT GTG ATC TTG AGA GCC CTC 
TCC TTG GCT TTC CTG CTG AGT CTC CGA GGA GCT GGG GCC ATC AAG GCG GAC CAT GTG TCA ACT TAT GCC --- GCG TTT 
GTA CAG ACG CAT AGA CCA ACA GGG GAG TTT ATG TTT GAA TTT GAT GAA GAT GAG ATG TTC TAT GTG GAT CTG GAC AAG 
AAG GAG ACC GTC TGG CAT CTG GAG GAG TTT GGC CAA GCC TTT TCC TTT GAG GCT CAG GGC GGG CTG GCT AAC ATT GCT 
ATA TTG AAC AAC AAC TTG AAT ACC TTG ATC CAG CGT TCC AAC CAC ACT CAG GCC ACC AAC GAT CCC CCT GAG GTG ACC 
GTG TTT CCC AAG GAG CCT GTG GAG CTG GGC CAG CCC AAC ACC CTC ATC TGC CAC ATT GAC AAG TTC TTC CCA CCA GTG 
CTC AAC GTC ACG TGG CTG TGC AAC GGG GAG CTG GTC ACT GAG GGT GTC GCT GAG AGC CTC TTC CTG CCC AGA ACA GAT 
TAC AGC TTC CAC AAG TTC CAT TAC CTG ACC TTT GTG CCC TCA GCA GAG GAC TTC TAT GAC TGC AGG GTG --- --- --- 
--- --- --- --- --- --- --- --- GAG CAC TGG GGC TTG GAC CAG CCG CTC CTC AAG CAC TGG GAG GCC CAA GAG CCA 
ATC CAG ATG CCT GAG ACA ACG GAG ACT GTG CTC TGT GCC CTG GGC CTG GTG CTG GGC CTA GTC GGC ATC ATC GTG GGC 
ACC GTC CTC ATC ATA AAG TCT CTG CGT TCT GGC CAT GAC CCC CGG GCC CAG --- --- GGG ACC CTG TGA --- --- --- 
--- --- --- 
>BlackSnubNosedMonkeyDPA     
ATG CTA GAA GCC CAC AGT TTC AGA GTC TCA TCT GCC TCC ACC TGG CCT CAG TTC CTC ATC ACT GTT CCT GTG CTC ACA 
GTC ATC AAT TAT AGA CCC CAC AAC GTG TGC CCT GAA GAC AGA ATG TTC CAG ACC AGA GCT GTG ATC TTG AGA ACC CTC 
TCC TTG GCT TTC CTG TTG AGT CTC CGA AGA GCT GGG GCC ATC AAG GCG GAC CAT GTG TCC ACT TAT GCC --- GCG TTT 
GTA CAG ACA CAT AGA CCA ACA GGG GAG TAT ATG TAT GAG TTT GAT GAA GAT GAA ATG TTC TTT GTG GAT CTG GAC AAG 
AAG GAG ACC GTC TGG CAT CTG GAG GAG TTT GGC CGA GCC TTT TCC TAT GAG GCT CAG GGC GGG CTG GCT AAC ATT GCT 
ATA TTG AAC CAC AAC TTG AAT GTC ACG ATC CAG CAT TCC AAC CAC ACT CAG GCC ACC AAT GAT CCC CCT GAG GTG ACC 
GTG TTT CCC AAG GAG CCT GTG GAG CTG GGC CAA CCC AAC ACC CTC ATC TGC CAC ATT GAC AAG TTC TTC CCT CCA GTG 
CTC AAT GTC ACG TGG CTG TGC AAC GGG CAG CCA GTC ACT GAG GGT GTC ACT GAG AGC CTC TTC CTG CCC AGA ACA GAC 
TAC AGC TTC CAC AAG TTC CAT TAC CTG ACC TTT GTG CCC TCA GCC GAG GAC TAC TAT GAC TGC AGG GTG --- --- --- 
--- --- --- --- --- --- --- --- GAA CAC TGG GGC TTG GAT CAG CCG CTC CTC AAG CAC TGG GAG GCC CAA GAG CCA 
ATC CAG ATG CCT GAG ACA ACG GAG ACT GTG CTC TGT GCC CTG GGC CTG GTG CTA GGC CTA GTG GGC ATC ATC GTG GGC 
ACC GTC CTC ATC ATA AAG TCT CTG CGT TCT GGC CAT GAC CCC CGG GCC CAG --- --- GGG CCC CTG TGA --- --- --- 
--- --- --- 
>RhesusMacaqueDPA            
--- --- --- --- --- --- --- --- --- --- --- --- --- --- --- --- --- --- --- --- --- --- --- --- --- --- 
--- --- --- --- --- --- --- --- ATG CGC CCT GAA GAC AGA ATG TTC CAG ACC AGA GCT GTT ATC TTG AGA ACC CTC 
TCC TTG GCT TTG CTG CTG AGT CTC GGA GGA GCT GGG GCC ATC AAG GCG GAC CAT GTA TCA ACT TAT GCC --- ATG TTT 
GTA CAG ACA CAT AGA CCA ACA GGG GAG TAT ATG TTT GAG TTT GAT GAA GAT GAG ATG TTC TAT GTG GAT CTG GAC AAG 
AAG GAG ACC GTC TGG CAT CTG GAG GAG TTT GGC CGA GCC TTT TCC TTT GAG GCT CAG GGC GGG CTG GCT AAC ATT GCT 
ATA TTG AAC CAC AAC TTG AAT ATC ACG ATC CAG CGT TCC AAC TAC ACT CAG GCT GCC AAT GAT CCC CCT GAG GTG ACC 
GTG TTT CCC AAG GAG CCT GTG GAG CTG GGC CAA CCC AAC ACC CTC ATC TGC CAC ATT GAC AAG TTC TTC CCT CCA GTG 
CTC AAC GTC ACG TGG CTG TGC AAC GGG CAG CCC GTC ACT GAG GGT GTC GCT GAG AGC CTC TTC CTG CCC AGA ACA GAT 
TAT AGC TTC CAC AAG TTC CAT TAC CTG ACC TTT GTG CCC TCA GCC GAG GAC TAC TAT GAC TGC AGG GTG --- --- --- 
--- --- --- --- --- --- --- --- GAG CAC TGG GGC TTG GAC CAG CCG CTC CTC AAA CAC TGG GAG GCC CAA GAG CCA 
ATC CAG ATG CCT GAG ACA ACG GAG ACT GTG CTC TGT GCC CTG GGC CTG GTG CTG GGC CTA GTG GGC ATC ATC GTG GGC 
ACC GTC CTC ATC ATA AAG TCT CTG CGA TCT GGC CGT GAC CCC CGG GCC CAG --- --- GGG CCC CTG TGA --- --- --- 
--- --- --- 
>DrillDPA                    
--- --- --- --- --- --- --- --- --- --- --- --- --- --- --- --- --- --- --- --- --- --- --- --- --- ATG 
GAC ATC AAT TAT AGA CCC CAC AAC GTG TGC CCT GAA GAC AGA ATG TTC CAG ACC AGA GCT ATT GTC TTG AGA ACC CTC 
TCC TTG GCT TTC CTG CTG AGT CTC CGA GGA GCT GGG GCC ATC AAG GCG GAC CAT GTA TCA ACT TAT GCC --- ATG TTT 
GTA CAG ACA CAT AGA CCA ACA GGG GAG TAT ATG TTT GAG TTT GAT GAA GAT GAG CAG TTC TAT GTG GAT CTG GAC AAG 
AAG GAG ACC GTC TGG CAT CTG GAG GAG TTT GGC CGA GCC TTT TCC TTT GAG GCT CAG GGC GGG CTG GCT AAC ATT GCT 
ATA TTG AAC AAC AAC TTG AAT ATC ACG ATC CAG CGT TCC AAC TAC ACT CAG GCC GCC AAT GAT CCC CCT GAG GTG ACC 
GTG TTT CCC AAG GAG CCT GTG GAG CTG GGC CAG CCC AAC ACC CTC ATC TGC CAC ATT GAC AAA TTC TTC CCA CCA GTG 
CTC AAC GTC ACG TGG CTG TGC AAC GGA GAG CCG GTC ACT GAG GGT GTC GCT GAG AGC CTC TTC CTG CCC AGA ACA GAT 
TAT AGC TTC CAC AAG TTC CAT TAC CTG ACC TTT GTG CCT TCG GCC GAG GAC TTC TAT GAC TGC AGG GTG --- --- --- 
--- --- --- --- --- --- --- --- GAG CAC TGG GGC TTG GAC CAG CCG CTC CTC AAA CAC TGG GAG GCC CAA GAG CCA 
ATC CAG ATC CCT GAG ACA ACG GAG ACT GTG CTC TGT GCC CTG GGC CTG GTG CTG GGC CTA GTG GGC ATC ATC GTG GGC 
ACC GTC CTC ATC ATA AAG TCT CTG CGT TCT GGC CGT GAC CCC CGG GCC CAG --- --- GGG CCC CTG TGA --- --- --- 
--- --- --- 
