# Supplementary material for: The Reproducibility of an Inferred Tree and the Diploidization of Gene Segregation after Genome Duplication
Source: Genome Biol Evol. 2020 Jan 17;12(2):3792–6. doi: 10.1093/gbe/evz272 (PMC7012300; doi:10.1093/gbe/evz272)
Supplement: evz272_Supplementary_Data [file evz272_supplementary_data.zip › SM2_MHCclass2beta_primate.fas]

>DrillDRB                     
--- --- --- --- --- --- --- --- --- --- --- --- --- --- --- --- --- --- --- --- --- --- --- --- --- --- 
--- --- --- --- --- --- --- --- --- --- --- --- --- --- --- --- --- --- --- --- --- --- --- --- --- --- 
--- --- --- --- --- --- --- --- --- --- ATG GTG TGT CTG AAG CTC CCT GGA GGC TCC TGC ATG GCA GCT CTG ACA 
GTG ACA CTG ATG GTG CTG AGC TCC CCA CTG GCT TTG ACT GGG GAC ACC CGA --- --- --- --- --- CCA CGT TTC TTG 
--- AAG CAG GAA AAG TTT GAG TGT CAC TTC TTC AAC GGG ACG GAG CGG GTG CGG TTG CTG CAC AGA TAC ATC TAT AAC 
CAA GAG GAG GAC GCG CGC TTC GAC AGC GAC GTG GGG GAG TAC CGG --- GCG GTG ACG GAG --- CTG GGG CGG CCT GAC 
GCC GAG TAC TGG AAC AGC CAG AAG GAC CTC CTG GAG CGG AGG CGG GCC GAG GTG GAC ACC TAC TGC AGA CAC --- AAC 
TAT GGG GTT GTG GAG AGC TTC ACA GTG CAG CGG CGA GTT GAG CCT AAG GTA ACT GTG TAT CCT GCA AAG ACC CAG CCC 
CTG CAG CAC CAC AAC CTC CTG GTC TGC TCT GTG AAT GGT TTC TAT CCA GGC AGC ATT GAA GTC AGG TGG TTC CGG AAC 
GGC CAG GAA GAG AAG GCT GGG GTG GTG --- TCC ACA GGC CTG ATC CAC AAT GGA GAC TGG ACC TTC CAG ACC CTG GTG 
ATG CTG GAA ACA GTT CCT CGA AGT GGA GAG GTT TAC ACC TGC CAA GTG GAG CAC CCA AGC GTG ACC AGC CCT CTC ACA 
GTG GAA TGG AGA GCA CGG TCT GAA TCC GCA CAG AGC AAG ATG CTG AGT GGA GTT GGG GGC TTT GTG CTG GGC CTG CTC 
TTC CTT GGG GCC GGG CTG TTC ATC TAC TTC AGG AAT CAG AAA GGA --- --- --- --- --- --- --- --- --- --- --- 
--- --- --- --- CAC --- --- --- TCT GGA CTT CAA CCA ACA GTG CTC TCA TCT GAG TTT TTG AAA GAG GGG AAA AGA 
AGC TGT TAG --- --- --- --- --- --- --- --- --- --- --- 
>BlackSnubNosedMonkeyDRB      
--- --- --- --- --- --- --- --- --- --- --- --- --- --- --- --- --- --- --- --- --- --- --- --- --- --- 
--- --- --- --- --- --- --- --- --- --- --- --- --- --- --- --- --- --- --- --- --- --- --- --- --- --- 
--- --- --- --- --- --- --- --- --- --- ATG GTG TGT CTG AAG CTC TCT GGA GGC TCC TGC ATG GCA GCT CTC ACA 
GTG ACA CTG ATG GTG CTG AGC TCC CCA CTG GCT TTG GCT GGG GAC ACC CGA --- --- --- --- --- CCA CGT TTC TTG 
--- AAG CAG GAT AAG CAT GAG TGT CAT TTC TTC AAC GGG ACG GAG CGG GTG CGG TAC CTG CAC AGA GAC ATC TAC AAC 
CAA GAG GAA GAC TTG CGC TTC GAC AGC GAC GTG GGG GAG TAC CGG --- GCG GTG ACG GAG --- CTG GGG CGG CCT GAC 
GCC GAG TAC TGG AAC AGC CAG AAG GAC ATC CTG GAA GAC AGG CGG GCC GCG GTG GAC ACC TAC TGC AGA CAC --- AAC 
TAC GGG GTT GTG GAG AGC TTC ACA GTG CAG CGG CGA GTT GAG CCT AAG GTA ACT GTG TAT CCT GCA AAG ACC CAG CCC 
CTG CAG CAC CAC AAC CTC CTG GTC TGC TCT GTG AAC GGT TTC TAT CCA GGC AGC ATT GAA GTC AGG TGG TTC CGG AAT 
GGC CAG GAA GAG AAG GCT GGG GTG GTG --- TCC ACA GGC CTG ATC CAC AAT GGA GAC TGG ACC TTC CAG ACC CTG GTG 
ATG CTG GAA ACA GTT CCT CGG AGT GGA GAG GTT TAC ACC TGC CAA GTG GAG CAC CCG AGC GTG ACA AGC CCT CTC ACA 
GTG GAA TGG AGA GCA CGG TCT GAA TCC GCA CAG AGC AAG ATG CTG AGT GGA GTT GGG GGC TTT GTG CTG GGC CTG CTC 
TTC CTT GGG GCT GGG CTG TTC ATC TAC TTC AGG AAT CAG AAA GGA --- --- --- --- --- --- --- --- --- --- --- 
--- --- --- --- CAC --- --- --- TCT GGA CTT CAA CCA ACA GGA CTC CTG AGC TGA --- --- --- --- --- --- --- 
--- --- --- --- --- --- --- --- --- --- --- --- --- --- 
>RhesusMacaqueDRB             
--- --- --- --- --- --- --- --- --- --- --- --- --- --- --- --- --- --- --- --- --- --- --- --- --- --- 
--- --- --- --- --- --- --- --- --- --- --- --- --- --- --- --- --- --- --- --- --- --- --- --- --- --- 
--- --- --- --- --- --- --- --- --- --- ATG GTG TGT CTG AAG CTC CAT GGA GGC TCC TGT ATG GCA GCT CTG ACA 
GTG ACA CTG ATG GTG CTG AGC TCC CCA CTG GCT TTG GCT GGG GAC ACC CAA --- --- --- --- --- TCA CGT TTC TTG 
--- GAG CAG GTT AAG TTT GAG TGT CAT TTC TTC AAC GGG ACG GAG CGG GTG CGG TAC CTG GAG AGA CGC GTC CAT AAC 
CAA GAG GAG TAC GCG CGC TTC GAC AGC GAC GTC GGG GAG TAC CGG --- GCG GTG ACG GAG --- CTG GGG CGG CCT GAC 
GCC GAG TAC TGG AAC GGC CAG AAG GAC CTC CTG GAG CGG AGG CGG GCC GAG GTG GAC ACA GTG TGC AGA CAC --- AAC 
TAC GGG GTT GTG GAG AGC TTC ACA GTG CAG CGG CGA GTC CAA CCT AAG GTG ACT GTG TAT CCT GCA AAG ACC CAG CCC 
CTG CAG CAC CAC AAC CTC CTG GTC TGC TCT GTG AGT GGT TTC TAT CCA GGC AGC ATT GAA GTC AGG TGG TTC CGG AAC 
GGC CAG GAA GAG AAG GCT GGG GTG GTG --- TCC ACA GGC CTG ATC CAG AAT GGA GAC TGG ACC TTC CAG ACC CTG GTG 
ATG CTG GAA ACA GTT CCT CGG AGT GGA GAG GTT TAC ACC TGC CAA GTG GAG CAC CCA AGC GTG ACC AGC CCT CTC ACA 
GTG GAA TGG AGA GCT CGG TCT GAA TCT GCA CAG AGC AAG ATG CTG AGT GGA GTC GGG GGC TTT GTG CTG GGT CTG CTC 
TTC CTT GGG GCT GGG CTG TTC ATC TAC TTC AGG AAT CAG AAA GGA --- --- --- --- --- --- --- --- --- --- --- 
--- --- --- --- CAC --- --- --- TCT GGA CTT CAG CCA ACA GGA CTC CTG AGC TGA --- --- --- --- --- --- --- 
--- --- --- --- --- --- --- --- --- --- --- --- --- --- 
>GorillaDRB                   
--- --- --- --- --- --- --- --- --- --- --- --- --- --- --- --- --- --- --- --- --- --- --- --- --- --- 
--- --- --- --- --- --- --- --- --- --- --- --- --- --- --- --- --- --- --- --- --- --- --- --- --- --- 
--- --- --- --- --- --- --- --- --- --- ATG GTG TGT CTG AGG CTC CCT GGA GGC TCC TGC ATG GCA GTT CTG ACA 
GTG ACA CTG ATG GTG CTG AGC TCC CCA CTG GCT TTG GCT GGG GAC ACC AGA --- --- --- --- --- CCA CGT TTC TTG 
--- GAG TAC TCT ACG GGT GAG TGT TAT TTC TTC AAT GGG ACG GAG AGG GTG CGG TTC CTG GAC AGA TAC TTC TAC AAC 
CAA GAG GAG TAC GTG CGC TTC GAC AGC GAC GTG GGG GAG TAC CGG --- GCG GTG ACG GAG --- CTG GGG CGG CCT GAT 
GCC GAG TAC TGG AAC AGC CAG AAG GAC ATC CTG GAA GAC AGG CGG GCC TCG GTG GAC ACC TAT TGC AGA CAC --- AAC 
TAC GGG GTT GGG GAG AGC TTC ACA GTG CAG CGG CGA GTC CAA CCT AAG GTG ACT GTG TAT CCT TCA AGG ACC CAA CTC 
CTG CAG CAC CAC AAC CTC CTG GTC TGT TCT GTG AGT GGT TTC TAT CCA GGC AGC ATT GAA GTC AGG TGG TTC CGG AAT 
GGC CAG GAA GAG AAG GCT GGG GTG GTG --- TCC ACA GGC CTG ATC CAG AAT GGA GAC TGG ACC TTC CAG ACC CTG GTG 
ATG CTG GAA ACA GTT CCT CGG AGT GGA GAG GTT TAC ACC TGC CAA GTG GAG CAC CCA AGC GTG ACA AGC CCT CTC ACA 
GTG GAA TGG AAA GCA CGG TCT GAA TCT GGA CAG AGC AAG ATG CTG AGT GGA GTC GGG GGC TTT GTG CTG GGC CTG CTC 
TTC CTT GGG GCT GGG CTG TTC ATC TAC TTC AGG AAT CAG AAA GGA --- --- --- --- --- --- --- --- --- --- --- 
--- --- --- --- CAC --- --- --- TCT GGA CTT CAG CCA ACA GGA TTC CTG AGC TGA --- --- --- --- --- --- --- 
--- --- --- --- --- --- --- --- --- --- --- --- --- --- 
>ChimpDRB                     
--- --- --- --- --- --- --- --- --- --- --- --- --- --- --- --- --- --- --- --- --- --- --- --- --- --- 
--- --- --- --- --- --- --- --- --- --- --- --- --- --- --- --- --- --- --- --- --- --- --- --- --- --- 
--- --- --- --- --- --- --- --- --- --- ATG CTG TGT CTG AAG CTC CCT GGA GTC TCC TGC ATG ACA GCA CTG ACA 
GTG ACA CTG ATG GTG CTG AGC TCA CCA CTG GCT TTG GCT GGG GAC ACC CGA --- --- --- --- --- TCA CGT TTC CTG 
--- TTG CAG CCT AAG GGG GAG TGT CAT TTC TTC AAT GGG ACG GAG CGG GTG CGG TTC CTG CAC AGA TAC TTC TAT AAC 
CAA GAG GAG TTC ATG CGC TTC GAC AGC GAC GTG GGG GAG TAC CGG --- GCG GTG ACG GAG --- CTG GGG CGG CCT GTC 
GCC GAG TAC TGC AAC AGC CAG AAG GAC ATC CTG GAG CAG GCG CGG GCC GCG GTG GAC AAT TAC TGC AGA CAC --- AAC 
TAC GGG GTT GGT GAG AGC TTC ACA GTG CAG CGG CGA GTC CAA CCT AAG GTG ACT GTG TAT CCT GCA AAG ACC CAG CCC 
CTG CAG CAC CAC AAC CTC CTG GTC TGC TCT GTG AGT GGT TTC TAT CCA GGC AGC ATT GAA GTC AGG TGG TTC CTG AAT 
GGC CAG GAA GAG AAG GCT GGG GTG GTG --- TCC ACA GGC CTG ATC CAG AAT GGA GAC TGG ACC TTC CAG ACC CTG GTG 
ATG CTG GAA ACA GTT CCT CGG AGT GGA GAG GTT TAC ACC TGC CAA GTG GAG CAC CCA AGC GTG ACG AGC CCT CTC ACA 
GTG GAA TGG AGA GCA CGG TCT GAA TCT GCA CAG AGC AAG ATG CTG AGT GGT GTC GGG GGC TTT GTG CTG GGC CTG CTC 
TTC CTT GGG GCC GGG CTG TTC ATC TAC TTC AGG AAT CAG AAA GGA --- --- --- --- --- --- --- --- --- --- --- 
--- --- --- --- CAC --- --- --- TCT GGA CTT CAG CCA ACA GGA TTC CTG AGC TGA --- --- --- --- --- --- --- 
--- --- --- --- --- --- --- --- --- --- --- --- --- --- 
>HumanDRB                     
--- --- --- --- --- --- --- --- --- --- --- --- --- --- --- --- --- --- --- --- --- --- --- --- --- --- 
--- --- --- --- --- --- --- --- --- --- --- --- --- --- --- --- --- --- --- --- --- --- --- --- --- --- 
--- --- --- --- --- --- --- --- --- --- ATG GTG TGT CTG AAG CTC CCT GGA GGC TCC TGC ATG ACA GCG CTG ACA 
GTG ACA CTG ATG GTG CTG AGC TCC CCA CTG GCT TTG TCT GGG GAC ACC CGA --- --- --- --- --- CCA CGT TTC CTG 
--- TGG CAG CCT AAG AGG GAG TGT CAT TTC TTC AAT GGG ACG GAG CGG GTG CGG TTC CTG GAC AGA TAC TTC TAT AAC 
CAG GAG GAG TCC GTG CGC TTC GAC AGC GAC GTG GGG GAG TTC CGG --- GCG GTG ACG GAG --- CTG GGG CGG CCT GAC 
GCT GAG TAC TGG AAC AGC CAG AAG GAC ATC CTG GAG CAG GCG CGG GCC GCG GTG GAC ACC TAC TGC AGA CAC --- AAC 
TAC GGG GTT GTG GAG AGC TTC ACA GTG CAG CGG CGA GTC CAA CCT AAG GTG ACT GTA TAT CCT TCA AAG ACC CAG CCC 
CTG CAG CAC CAC AAC CTC CTG GTC TGC TCT GTG AGT GGT TTC TAT CCA GGC AGC ATT GAA GTC AGG TGG TTC CTG AAC 
GGC CAG GAA GAG AAG GCT GGG ATG GTG --- TCC ACA GGC CTG ATC CAG AAT GGA GAC TGG ACC TTC CAG ACC CTG GTG 
ATG CTG GAA ACA GTT CCT CGA AGT GGA GAG GTT TAC ACC TGC CAA GTG GAG CAC CCA AGC GTG ACA AGC CCT CTC ACA 
GTG GAA TGG AGA GCA CGG TCT GAA TCT GCA CAG AGC AAG ATG CTG AGT GGA GTC GGG GGC TTT GTG CTG GGC CTG CTC 
TTC CTT GGG GCC GGG CTG TTC ATC TAC TTC AGG AAT CAG AAA GGA --- --- --- --- --- --- --- --- --- --- --- 
--- --- --- --- CAC --- --- --- TCT GGA CTT CAG CCA ACA GGA TTC CTG AGC TGA --- --- --- --- --- --- --- 
--- --- --- --- --- --- --- --- --- --- --- --- --- --- 
>MarmosetDRB                  
--- --- --- --- --- --- --- --- --- --- --- --- --- --- --- --- --- --- --- --- --- --- --- --- --- --- 
--- --- --- --- --- --- --- --- --- --- --- --- --- --- --- --- --- --- --- --- --- --- --- --- --- --- 
--- --- --- --- --- --- --- --- --- --- ATG GTG TGT CTG AGA TTC CCT GGA GGC TCC TGC GTG GCA GCG CTG ACA 
GTG ACG CTG ATG GTG CTG AGC TCC CCA CTG GCT TTG GCT GGG GAC ACC CGA --- --- --- --- --- CCA CGT TTC TTG 
--- GAG TAT AGC ACG TCT GAG TGT CAT TTC TTC AAC GGG ACG GAG CGG GTG CGG TTC CTG GAC AGA TAC TTC TTT AAT 
CAG GAG GAG AAC TTG CGC TTC GAC AGC GAC GTG GGG GAG TTC CGG --- GCG GTG ACG GAG --- CTG GGG CGG CCT GAC 
GCG GAG TAC TGG AAC AGC CAG AAG GAC CTC CTG GAG CAG AGG CGG GCC GAG GTG GAC ACC TAC TGC AGA CAC --- AAC 
TAC GAG ATT TCA GAG AGG TTC CTA GTG CCG CGG AGA GTA CAA CCT AAG GTG ACT GTG TAT CCT GCA AAG ACC CAG CCC 
CTG CAG CAC CAC AAC CTC CTG GTC TGC TCT GTG AGT GGT TTC TAC CCA GGC AGC ATT GAA GTC AGG TGG TTC CGG AAT 
GAT CAG GAA GAG AAG GCT GGG GTG GTG --- TCC ACA GGC CTG ATC CAG AAT GGA GAC TGG ACC TTC CAG ACC CTG GTG 
ATG CTG GAA ACA GTT CCT CAG AGT GGA GAG GTT TAT ATC TGC CAA GTG GAG CAC CCA AGC GTG ACC AGC CCT CTC ACA 
GTG CAA TGG AGA GCA TGG TCT GAA TCT GCA CAG AGC AAG ATG CTG AGT GGA GTC GGG GGC TTT GTG CTG GGC CTG CTC 
TTC CTT GGG GCA GGG CTG TTC ATC TAC TTC AGG AAT CAG AAA GGA --- --- --- --- --- --- --- --- --- --- --- 
--- --- --- --- CGC --- --- --- TCT GGA CTT CAG CCA ACA GGA CTC CTG AGC TGA --- --- --- --- --- --- --- 
--- --- --- --- --- --- --- --- --- --- --- --- --- --- 
>CapuchinMonkeyDRB            
--- --- --- --- --- --- --- --- --- --- --- --- --- --- --- --- --- --- --- --- --- --- --- --- --- --- 
--- --- --- --- --- --- --- --- --- --- --- --- --- --- --- --- --- --- --- --- --- --- --- --- --- --- 
--- --- --- --- --- --- --- --- --- --- ATG GTG TGT CTG AGG CTC CCT GGA GGC TTC TGC ATG GCA GCG CTG ACA 
GTG ACA CTG ATG GTG CTG AGC TCC CCA CTG GCT TTG GCT GGG GAC ACC CGA --- --- --- --- --- CCA CGT TTC TTG 
--- GAG CAG GCT AAG TCT GAG TGT CAT TTC TTC AAC GGG ACG GAG CGG GTG CGG TAC CTG CAG AGA TAC TTC TAT AAC 
CAG GAG GAG TAT GTG CGC TTC GAC AGC GAC GTG GGG GAG TAC CGG --- GCG GTG ACG GAG --- CTG GGG CGG CCT AGC 
GCA GAG TAC TGG AAC AGC CAG AAG GAA CTC CTG GAG CAG AAG CGG GGC CAG GTG GAC AAC TAC TGC AGA CAC --- AAC 
TAC CGG GTT GGC GAG AGC TTC ACA GTG CAG CGG AGA GTC CAA CCT AAG GTG ACT GTG TAT CCT GCA AAG ACC CAG CCC 
CTG CAG CAC CAC AGC CTC CTG GTC TGC TCT GTG AGT GGG TTC TAT CCA GGC AGC ATT GAA GTC AGG TGG TTC CGG AAC 
GGC CAG GAA GAG AAG GCT GGG GTG GTG --- TCC ACA GGC CTG ATC CAG AAT GGA GAC TGG ACC TTC CAG ACC CTG GTG 
ATG CTG GAA ACA GTT CCT CAG AGT GGA GAG GTT TAC ACC TGC CAA GTG GAG CAC CCA AGC GTG ATG AGC CCT CTC ACA 
GTG CAA TGG AGA GCA CAG TCT GAA TCT GCA CAG AGT AAG ATG CTG AGT GGA GTC GGG GGC TTT GTG CTG GGC CTG CTC 
TTC CTT GGG GCA GGG CTG TTC ATC TAC TTC AGG AAT CAG AAA GGA --- --- --- --- --- --- --- --- --- --- --- 
--- --- --- --- CGC --- --- --- TCT GGA CTT CAG CCA ACA GGA CTC CTG AGC TGA --- --- --- --- --- --- --- 
--- --- --- --- --- --- --- --- --- --- --- --- --- --- 
>NightMonkeyDRB               
--- --- --- --- --- --- --- --- --- --- --- --- --- --- --- --- --- --- --- --- --- --- --- --- --- --- 
--- --- --- --- --- --- --- --- --- --- --- --- --- --- --- --- --- --- --- --- --- --- --- --- --- --- 
--- --- --- --- --- --- --- --- --- --- ATG GTG TGT CTG AGG CTC CCT GGA GGC TCC TAC GTG GCA GCG CTG ACA 
GTG ACA CTG ATG GTG TTG AGT TCC CCA TTG GCT TTG GTT GGG GAC ACC CGA --- --- --- --- --- CCA CGT TTC TTG 
--- TTC CAG ACT ACG TCT GAG TGT CAT TTC TTC AAC GGG ACG GAG CGG GTG CGG TAC CTG GAC AGA TAC TTT TAT AAC 
CAG GAG GAG TAT GTG CGC TTC GAC AGC GAT GTG GGG GAG TTC CGG --- GCG GTG ACG GAG --- CTG GGG CGG CCT GAC 
GCC GAG TAC TGG AAC AGC CAG AAG GAC TAC GTG GAG CAG AAG CGG GGC CGG GTG GAC AAC TAC TGC AGA CAC --- AAC 
TAC GGG GTT GGT GAG AGC TTC ACA GTG CAG CGG AGA GTC CAA CCT AAG GTG ACT GTG TAT CCT GCA AAG ACC CAG CCC 
CTG CAG CAC CAC AAC CTC CTG GTC TGC TCT GTG AGT GGG TTC TAT CCA GGC AGC ATT GAA GTC AGG TGG TTC CGG AAC 
GAC CAG GAA GAG AAG GCT GGG GTG GTG --- TCC ACA GGC CTG ATC CAC AAT GGA GAC TGG ACC TTC CAG ACC CTG GTG 
GTG CTG GAA ACA GTT CCT CAG AGT GGA GAG GTT TAC ACC TGC CAA GTG GAG CAC CCT AGC ATG ACG ACC CCT ATC ACA 
GTG CAA TGG AGA GCA CAG TCT GAA TCT GCA CAG AGT AAG ATG CTG AGT GGA GTC GGG GGC TTT GTG CTG GGC CTG CTC 
TTC CTC GGG GCA GGG CTG TTC ATC TAC TTC AGG AAT CAG AAA GGA --- --- --- --- --- --- --- --- --- --- --- 
--- --- --- --- CGC --- --- --- TCT GGA CTT CAG CCA ACA GGA CTC CTG AGC TGA --- --- --- --- --- --- --- 
--- --- --- --- --- --- --- --- --- --- --- --- --- --- 
>SmallEaredGreaterGalagoDRB 
--- --- --- --- --- --- --- --- --- --- --- --- --- --- --- --- --- --- --- --- --- --- --- --- --- --- 
--- --- --- --- --- --- --- --- --- --- --- --- --- --- --- --- --- --- --- --- --- --- --- --- --- --- 
--- --- --- --- --- --- --- --- --- --- ATG GTG CGT CTG TGG TTC CCT GGG GGC TCC TGG ATG GCA GCT CTG ACA 
GTG GTA CTG ATG GTG CTG AGC CCT CCC CTC GCT TTG GCT AAG GAC ACA CGG --- --- --- --- --- CCG CGT TTC TTG 
--- GTG CAG TTT AAG GGT GAG TGC CAT TTC CAC AAC GGG ACC GAG AAG GTG CGG TTA CTG GTC AGA AAC ATC TAC AAC 
CGG GAG GAG TAC GCG CGC TTC GAC AGC GAC GTG GGG AAG TAC CGG --- GCG GTG ACG GAG --- CTG GGG CGG CCG GAC 
GCC GAG TAC TGG AAC AGC CAG AAG GAC GTC CTG GAG CAG AAG CGG GCC GAG GTG GAC ACG GTG TGC AGG CAC --- AAC 
TAC GAG ATC TTC GAC CGC TTC CTG GTG CCC CGG CGA GGG GAG CCT AAG GTG ACT GTG TAT CCT GCA AAG ACC CAG CCC 
CTG CAG CAC CAC AAC CTC CTG GTC TGC TCT GTG CAT GGT TTC TAC CCA GGC AAG ATT GAA GTC AAG TGG TTC CGG AAT 
GAC CAG GAA GAG AAG GCT GGG GTG GTC --- TCC ACA GGC CTG ATT CAG AAT GGA GAC TGG ACC TTC CAG ACC CTG GTG 
ATG CTT GAA ATA GTT CCT CAG AGT GGA GAG GTT TAC ACC TGC CAA GTG GAG CAT CCG AGC CTG ATG AAT CCT GTC ACA 
GTG GAA TGG AGA GCA CAG TCT GAA TCT GCA CAG AGC AAG ATG CTG AGT GGA GTC GGG GGG TTT GTT CTG GGT CTG CTC 
TTC CTT GGG GCA GGA CTG TTC ATC TAC TTC AGG AAT CAG AAA GGA --- --- --- --- --- --- --- --- --- --- --- 
--- --- --- --- CAC --- --- --- TCT GGA CTT CAG CCA ACA GGA CTC CTG AGC TGA --- --- --- --- --- --- --- 
--- --- --- --- --- --- --- --- --- --- --- --- --- --- 
>GrayMouseLemurDRB          
--- --- --- --- --- --- --- --- --- --- --- --- --- --- --- --- --- --- --- --- --- --- --- --- --- --- 
--- --- --- --- --- --- --- --- --- --- --- --- --- --- --- --- --- --- --- --- --- --- --- --- --- --- 
--- --- --- --- --- --- --- --- --- --- ATG GTG TGT CTG TGG TTC CCT GGA GGC TCC TGG ACG GCA GCT CTG GCA 
GTG ATA CTG ATG ATG CTG AGC CCT CCC CTG GCT TTG GGT AGG GAC ACC CGA --- --- --- --- --- CCA CGT TTC CTG 
--- ATG CAG CCT AAG TTT GAG TGT CAT TTC TAC AAC GGG ACG CAG CGG GTG CGG CTC CTG GTG AGA GTC ATC TAC AAC 
CGG GAG GAG ATC CTG CGC TTC GAC AGC GAC GTG GGC GAG TTC CGG --- GCG GTG ACG GAG --- CTG GGC CGG CCG AGC 
GCC GAG TCC TGG AAC CGC CAG AAG GAC TTC ATG GAG CAG AAG CGG GCG GAG GTG GAC ACG TAC TGC AGA CAC --- AAC 
TAC GGG GTC ATC GAG AGC TTC ACC GTG CGG CGC CGA GCT GAG CCT AAG GTG ACC GTG TAT CCT GCG AAG ACT CAG CCC 
CTG CAG CGC CAC AAC CTC CTG GTC TGC TCC GTG AAC GGT TTC TAT CCA GGC AGC ATT GAA GTC AAG TGG CTC CGG AAC 
GGC CGG GAG GAG GAG GCC GCG GTG GTC TCC TCC ACA GGC CTG ATC CGG AAC GGA GAC TGG ACC TTC CAG ACC CTG GTG 
ATG CTC GAG ACA GTT CCT CAG AGT GGA GAG GTT TAC ACC TGC CAA GTG GAG CAC CCC AGC CGC ACG AGC CCT GTC TCA 
GTG GAA TGG AGA GCA GAG TCT GAA TCT GCG CAG GGC AAG ATG CTG AGT GGA GTC GGG GGC TTT GTT CTG GGT CTG CTC 
TTC CTT GGG CTG GGG CTG TTC ATC TAC TTC AGG AAT CAG AAA GGA --- --- --- --- --- --- --- --- --- --- --- 
--- --- --- --- CAC --- --- --- TCT GGA CTT CAG CCA ACA GGA CTC CTG AGC TGA --- --- --- --- --- --- --- 
--- --- --- --- --- --- --- --- --- --- --- --- --- --- 
>PTarsierDRB                
--- --- --- --- --- --- --- --- --- --- --- --- --- --- --- --- --- --- --- --- --- --- --- --- --- --- 
--- --- --- --- --- --- --- --- --- --- --- --- --- --- --- --- --- --- --- --- --- --- --- --- --- --- 
--- --- --- --- --- --- --- --- --- --- --- --- --- --- --- --- --- --- --- --- --- ATG GCA GCT CTG ACA 
GTG ATA CTA ATG GTG CTG AGC CTT CCT CTG GCT ATG GCT AGG GAC ACC CGC --- --- --- --- --- TGT AAG TTT ACA 
CAG TGG CAA GTA AAA TTT GTG TGT CCT TTC TCC AAC GGG ACG GAG CGG TTG CGG TTT GTG CAC AGA AGC ATC TAT AAC 
CGA CAG GAG TGC ATC GGC TTC GAC AGC GAC GTG GGG GAG TTC CCG GCG GCC GTG GCA GAG --- CCG GGG CGG CCA GAG 
GCC GAG TCC TGG CAC CGA CGG AAG GAT CTC TTG GAT GAC GAG CGG GCC GCG GGG GAC ACG TAC TGC AGA CAA --- AAC 
TAC AAG ATT TTT GAT AGA TTC CGT GTG CCG CGG AGA GTT CAG CCT AAG GTG ACT GTG TAT CCT GCA AAG ACC CAG ACC 
CTG CAA CAC CAC AAC CTC CTG GTC TGC TCT GTG AGT GGT TTC TAT CCA GGC AAC ATC GAA GTC AGG TGG TTC CGG AAC 
GGC CAG GAA GAG GAG GCT GGG GTA ATC --- TCC ACA GGC CTG ATC CAG AAT GGA GAC TGG ACC TAC CAG ATC CTG GTG 
ATG CTT GAA ACA GTT CCT CTG AGT GGA GAG GTT TAC AGC TGT GAA GTG GGG CAC CCA AGC CTG ATG AGC CCT GAC ACA 
GTG GAA TGG AGG GCA CTG TCT GAG TCT GCA CAG AGC AAG ATG CTG AGT GGA ATA GGG AAC TTT GTG CTT GGC CTG CTC 
TTC CTT GGA ATA GGG CTA TTT ATC TAC CTC AGG AAT CAG AAA GGG --- --- --- --- --- --- --- --- --- --- --- 
--- --- --- --- CAC --- --- --- TCT AGA CTT CTG ACA ACA GGA CTC CTG AGC TGA --- --- --- --- --- --- --- 
--- --- --- --- --- --- --- --- --- --- --- --- --- --- 
>SmallEaredGreaterGalagoDQB 
--- --- --- --- --- --- --- --- --- --- --- --- --- --- --- --- --- --- --- --- --- --- --- --- --- --- 
--- --- --- --- --- --- --- --- --- --- --- --- --- --- --- --- --- --- --- --- --- --- --- --- --- --- 
--- --- --- ATG TTC TCA ATT ACA TCT TGG AAA ATG GCT GTG CAG ATC CCT GGA GGC TTT TGG ACA GCA GCT GTG ATG 
GTG ACT CTG CTG ATG CTG AGC AGC CCA GTG ACT GAG GGC AGT GAC TCC CCA --- --- --- --- --- GAG GAT TTC GTG 
--- TTC CAG TTT AAG GGC CTG TGC TAC TTC ACC AAC GGG ACG CAG CGG GTG CGG CTT GTG ACC AGG TAC ATC TAC AAC 
CTG GAG GAG TTC GCG CGC TTC GAC AGC GAC GTG GGG GAG TAC CGG --- CCA GTG ACT GAG --- CTG GGG CGG CCG GAC 
GCC GAG TAC TGG AAC AGC CAG AAG GAC CTC CTG GAG AGG AAC CGG GCC GAG GTG GAC ACG GTG TGC AGA CAC --- AAC 
TAC GAG GCT TAC CAG GGC TTC ACC TGG CAG CGG CGA GTG GAG CCT ACA GTG ACG ATC TCC CCA ACC AAG ACA GAG GCC 
CTA AAC CAC CAC AAC CTG CTG GTC TGC TCG GTG ACA GAT TTC TAT CCA GGC CAG GTC AAA GTC CAT TGG TTG CGT AAT 
GGC CAG GAG GAG ACA GCT GGC GTT GTG --- TCC ACC CCA CTT ATT AGG AAC GGG GAC TGG ACC TTC CAG ATC CTG GTG 
ATG TTG GAA ATG ACT CCC CGG CGT GGA GAC GTC TAC ACC TGC CAT GTG GAG CAC CCC AGC TTC CAG AGC CCC ATC ACT 
GTG GAG TGG CGG GCT CAG TCT GAA TCT GCC CAG AGC AAG ATG CTG AGT GGT GTC GGG GGC CTG GTG CTT GGG CTG ATC 
TTC CTT GGG CTG GGC CTT ATT GTG CAT CAC AGG AGT CAG AAA GGA --- --- --- --- --- --- --- --- --- --- --- 
--- --- --- --- CCT --- --- --- CAT GGG CCT TCA CCA GCA GGC CTC CTG CAC TGA --- --- --- --- --- --- --- 
--- --- --- --- --- --- --- --- --- --- --- --- --- --- 
>GrayMouseLemurDQB          
--- --- --- --- --- --- --- --- --- --- --- --- --- --- --- --- --- --- --- --- --- --- --- --- --- --- 
--- --- --- --- --- --- --- --- --- --- --- --- --- --- --- --- --- --- --- --- --- --- --- --- --- --- 
--- --- --- --- --- --- --- ATG TCT TGG CAG ATG GCT CTG CGC GTC CCG CGA GGC CTC TGG AGC GCG GCG CTG ATG 
CTG ATT CTG CTG CCG CGG AGC AGC CCG GTG GCC GAG GGC AGA GAC TCG CCG --- --- --- --- --- GAG GAT TTC GTG 
--- GTC CAG TTT AAG TGT CTC TGC TAC CTC ACC AAC GGA CCG CGA GCG CGG CGG TAT GTG ACC AGA TAC ATC TAC AAC 
CGC GAG GAG AAC GTG CGC TTC GAC AGC GAC GTG GGA CGA GTA CCG --- GGC GTG ACG CCG --- CTG GGC CGG CCG GAC 
GCC GAG TAC TGG AAC CGC AGC AGG ACA TTA TGG AGC GGA CGC GGC CGA AGC CTG GAC ACG GTG GTG CAG ACA --- AAC 
TAC GAG ACC AAA ACC AAA CCA ACA CAC CAA AGA GAG CTG GAG CCC ACG GTG ACC GTC TCG CCG TCC AGG ACG GAG GCC 
CTA AAC CAC CAC AAC ATG CTG GTC TGC TCG GTG ACG GAT TTC TAC CCA GGT CAG GTC AGG GTC CGG TGG TTG CGG AAT 
GAC CAG GAG GAG ACA GCC GGC GTG GTG --- TCC ACC CCG CTT ATT AGG AAC GGG GAC TGG ACC TTC CAG ATC CTG GTG 
ATG CTG GAA ATG ACC CCC CAG CGT GGA GAC GTC TAC ACC TGC CAC GTG GAG CAC CCC AGC CGC CAG AGC CCC ATC ACC 
GTG GAG TGG CGG GCT CAG TCT GAA TCT GCC CAG GGC AAG ATG CTG AGT GGC GTC GGG GGC CTT GTG CTG GGG CTG ATC 
TTC CTT GGG CTG GGC CTT GTC ATC CGT CAC AGG AGT CAG AAA GGA --- --- --- --- --- --- --- --- --- --- --- 
--- --- --- --- CCT --- --- --- CGT GGG CCT CCA CCA GCA GGG CTC CTG CAC TGA --- --- --- --- --- --- --- 
--- --- --- --- --- --- --- --- --- --- --- --- --- --- 
>PTarsierDQB                
--- --- --- --- --- --- --- --- --- --- --- --- --- --- --- --- --- --- --- --- --- --- --- --- --- --- 
--- --- --- --- --- --- --- --- --- --- --- --- --- --- --- --- --- --- --- --- --- --- --- --- --- --- 
--- --- --- --- --- --- --- ATG TCT TGG AAG ATG GCT CTG CAG ATC CCA GGA GGA CTT TGG GCA GCA GCT GGG ATG 
GTG ACA CTG GGG --- CTG AGC ACC CCA GTG GCT GAG GGC AGA GAC TCT CCA CAT AAG TTC CCC GCA GAG GAT TTC GTG 
--- TAC CAG TGC AAG TTT CAG TGC TAC TTC ACC AAC GGA ACG CAG CGC GTG CGG GCC GCG AGC AGG TAC CTC TAC AAC 
CGG GAG GAG GTC GCG CGC TTC GAC AGC GAC GTG GGG GAG TAC CGG --- GCC CTT AAT CCA AGA CTT GGA CTC CAG GGA 
TCT TTC CAC TTT GGT GCC CAT GAG GGA CTC TTC TCC AGG GGA --- --- --- --- GAC TTG CTG TGT GGT TTC ATG TCT 
CAC ACC TCT GTC TTT TTC TGT CTG TTA ATC CCC ACA GTC AAG CCT ACA GTG ACC ATC TCC CCA TCT AGG ACA GAG GTT 
CTG AAT CAC CAC AAC CTA CTG GTC TGC TCA GTG ACA GAT TTC TAT CCA GGC CAG ATC AAA GTC CGG TGG TTC CGA AAT 
GAC CAG GAG GAG ACA ACT GGC ATT GTG --- TCT ACC CCC CTT ATT AGA AAT GGG GAC TGG ACC TCC CAG ATC CTG GTG 
ATG CTG GAA ATG ACT CCC CAG CGA GGA GAT GTC TAC ACC TGC CAT GTG GAG CAC CCC AGT CTC CAA AGT CCC ATC ACT 
GTG GAG TGG CGA GCC CAG TCT GAA TCT GCC CAG AGC AAG ATG CTA AGT GGT ATC GGG GGT CTC ATG CTG GGG CTA ATC 
TTC CTC GGG TTG GGC CTT GTC ATC CGT CAC AGG AGT CAG AAA GGT --- --- --- --- --- --- --- --- --- --- --- 
--- --- --- --- GAG --- --- --- GAG CTC CAG GGA GAC ATG GGG AAA GTG GCT TGT --- --- --- --- --- --- --- 
--- --- --- --- --- --- --- GCC TGA --- --- --- --- --- 
>NightMonkeyDQB              
--- --- --- --- --- --- --- --- --- --- --- --- --- --- --- --- --- --- --- --- --- --- --- --- --- --- 
--- --- --- --- --- --- --- --- --- --- --- --- --- --- --- --- --- --- --- --- --- --- --- --- --- --- 
--- --- --- --- --- --- --- ATG TCT TGG AAG AAG GCT TTG TGG AAC CCC GGA GGA CTT CGG GCA GCG GCT GTG ACC 
TTG ATG CTG GCG ATG CTG AGC ACC CCA GTG GCT GAG GGC AGA GAC TCT CCC --- --- --- --- --- AAG GAT TTC GTG 
--- TTC CAG TTT AAG GGT CTC TGC TAC TTC ACC AAC GGG ACA GAG CGC GTG CGT CAT GTG ACC AAA TAC GTC TAT AAC 
CGA GAG GAG TTC GTG CGC TTC GAC AGC GAC CTG GGG GAG CAT CGG --- GCG GTG ACG CCG --- CTG GGG CGG CCT GAC 
GCC GAG TAC TGG AAC AGC CAG AAG GAC ATC CTG GAG AGG GTC CGG GCG GAG ATA GAC ACG GTG TGC AGA CAC --- AAC 
TAC CAG CTG GAG TTC CCC GCG ATC TTG CAG TGG CAA GTG GAG CCT ACA GTG ACC ATC TCC CCA TCC AGG ACA GAG GCC 
CTC AAT CAC CAC AAC CTG CTG GTC TGC TCG GTG ACA GAT TTC TAT CCA GGC CAG ATC AAA GTC CGG TGG TTT CGG AAT 
GAC TGG GAG GAG ACA GCC GGC ATT GTG --- TCC ACT CCC CTT ATT AGG AAT GGT GAC TGG ACC TTC CAG ATT TTG GTG 
ACG CTG GAA ATG ACC CCC CAG CGT GGA GAC GTG TAC ACC TGC CAT GTG GAG CAC CCC AGC CTC CAG AGC CCC ATC ACC 
GTG GAG TGG CGG GCT CAG TCT GAA TCT GCC CAG AGC AAG ATG CTG AGT GGT GTT GGA GGC TTC GTG CTG GGG CTG ATC 
TTC CTT GGG CTG GGC CTT GTC ATC CAT CAC AGG AGT CAG AAA GGA --- --- --- --- --- --- --- --- --- --- --- 
--- --- --- --- CCT --- --- --- CAA GGG CCT CCC CCA GCA GGG CTC CTG CAC TGA --- --- --- --- --- --- --- 
--- --- --- --- --- --- --- --- --- --- --- --- --- --- 
>MarmosetDQB                 
--- --- --- --- --- --- --- --- --- --- --- --- --- --- --- --- --- --- --- --- --- --- --- --- --- --- 
--- --- --- --- --- --- --- --- --- --- --- --- --- --- --- --- --- --- --- --- --- --- --- --- --- --- 
--- --- --- --- --- --- --- ATG TCT TGG AAG AAG GCT TTG TGG ATC CCC GGA GGA CTT CGG GCA GCA GCT GTG ACC 
TTG ATG CTG GTG ATG CTG AGC AGC CCA GTG GCT GAG GGC AGA GAC TCT CCA --- --- --- --- --- GAG GAT TTC GTG 
--- TAC CAG TTT AAG TTT CTC TGC TAC TTC ACC AAC GGG ACA GAG CGC GTG CGT CTT GTG ACA GAA TAC GTC TAT AAC 
AGA GAG GAG CAC GTG CGC TTC GAC AGC GAC GTG GGG GAG TAT TGG --- GCG GTG ACG CCG --- CTG GGG CTG CCT GAC 
GCC AAG TAC TGG AAC AGC CAG AAG GAC ATC CTG GAG AGG ACC CGG GCG GAG CTG GAC ACG GTG TGC ACG CAC --- AAC 
TAC GAG GTG GCG TTC CGC GGG ATC TTG CAG TGG CGA GTG GAG CCT ACA GTG ATC ATC TCT CCA TCC AAG ACA GAG GCC 
CTC AAT CAC CAC AAC CTG CTG GTC TGC TCG GTG ACA GAT TTC TAT CCA GGC CAG ATC AAA GTC CGG TGG TTT CGG AAT 
GAC CAG GAG CAG TCA GCC GGC ATT GTG --- TCC ACT CCC CTT ATC AGG AAT GGT GAC TGG ACC TTC CAG ATT CTA GTG 
ATG CTG GAA ATG ACT CCC CAG CGT GGA GAC GTC TAC ACC TGC CAC GTG GAG CAC CCC AGC CTC CAG AGC CCC ATC ACC 
GTG GAG TGG CGG GCT CAG TCT GAA TCT GCC CAG AGC AAA ATG CTG AGT GGC ATT GGA GGC TTC GTG CTG GGG CTG ATC 
TTC CTC GGG CTG GGA CTT ATC ATC CGT CAA AGG AGT CGT AAA GGA --- --- --- --- --- --- --- --- --- --- --- 
--- --- --- --- CCT --- --- --- CAA GGG CCT CCC CCA GCA GGA CTC CTG CAC TGA --- --- --- --- --- --- --- 
--- --- --- --- --- --- --- --- --- --- --- --- --- --- 
>CapuchinMonkeyDQB           
ATG TCT GCC CAG ATA CAG ATG AGG TCC TTC AGC TCC AGT GCT GAT TGG CTC CTT TTC AAG GGA CCA TCC AAT CCT ACC 
ACG CAT GGA AAC ATC CAG AGC TTT TTA TTC TTC CTG GCA GGT ACA TCA GAT CCG TCA GTA GTC AGT TCC GAG CTC ACT 
ACT TTT CCC TTC ATC TCA ATT ATG TCT TGG AAG AAG GCT TTG TTG ATC CCC GGA GGA CTT CGG GCA GCG GCT GTG ACC 
TTG ATG TTG GCG ATG CTG AGC ACC CCA GTG GCT AAG GGC AGA GAC TCT CCC --- --- --- --- --- CAG GAT TTC GTG 
--- TAC CAG TTT AAG GGT CTC TGC TAC TTC ACC AAC GGG ACG GAG CGC GTG CGT CTT GTG ACC AAA CAC GTC TAT AAC 
CGA GAG GAG TAC GTG CGC TTC GAC AGC GAC GTG GGG GAG TAT CGG --- GCG GTG ACG CCG --- CTG GGG CCG CCT GAC 
GCG GAG TAC TGG AAC AGC CAG AAG GAC GTC CTG GAG AGG ACC CGG GCG GAG CTG GAC ACG GTG TGC AAA CAC --- AAC 
TAC CAG CTG GAG CTC CTC ACG ACC TTG CAG CGG CGA GAG AAG CCT ACA GTG ACC ATC TCC CCA TCC AGG ACA GAG GCC 
CTC AAC CAC CAC AAC CTG CTG GTC TGC TCC GTG ACA GAT TTC TAT CCA GGC CAG ATC AAA GTC CGG TGG TTT CGG AAT 
GAC CAG GAG GAG ACA GCT GGC ATT GTG --- TCC ACT CCT CTT ATT AGG AAC GGT GAC TGG ACC TTC CAG ATC CTG GTG 
ATG CTG GAA ATG ACT CCC CAG CAT GGA GAT GTC TAC ATC TGC CAC GTG GAG CAC CCC AGC CTC CAG AGC CCC ATC ACC 
GTG GAG TGG CGG GCT CAG TCT GAA TCT GCC CAG AGC AAG ATG CTG AGT GGT GTT GGA GGC TTT GTG CTG GGG CTG ATC 
TTC CTC GGG CTG GGC CTT GTC ATC CAT CAC AGG AGT CAA AAA GGA --- --- --- --- --- --- --- --- --- --- --- 
--- --- --- --- CCT --- --- --- CAG GGG CCT CCC CCA GCA GGT AAT ATT TCA GCC ATG ATC CAG TGT GGG GAG GGC 
ACA GGT ATA AGA GGG AAG AGC ATG AGC --- --- --- --- TGA 
>DrillDQB                    
--- --- --- --- --- --- --- --- --- --- --- --- --- --- --- --- --- --- --- --- --- --- --- --- --- --- 
--- --- --- --- --- --- --- --- --- --- --- --- --- --- --- --- --- --- --- --- --- --- --- --- --- --- 
--- --- --- --- --- --- --- ATG CCT CGG AAG AAG GCT TTG CGG ATC CCC GGA GGC CTT TGG GGG ACA ACT GTG ACC 
TTG ATG CTG GCG ATG CTG AGC ACC CCA GTG GCT GGG GGC AGA GAC TCT CCC --- --- --- --- --- GAG GAT TTC GTG 
--- TAC CAG TTT AAG GCC ATG TGC TAC TTC ACC AAC GGG ACG GAG CGC GTG CAT TAT GTG ACC AGA TAC ATC TAT AAC 
CGA GAG GAG TAC GCG CGC TTC GAC AGC GAA GTG GGG AAG TAC CTG --- CCG GTG ACG CCG --- CTG GGG CCG CCT GCC 
GCC GAG TAC TGG AAC AGC CAG AAG GAC GTC CTG GAG AGC ACC CGG GCG GAG TTG GAC ACG GTG TGC AGA CAC --- AAC 
TAC CAG TTG GAA CTC CAC ACG ACC TTG CAG TGG CGA GTG GAG CCC ACA GTG ACC ATC TCC CCA TCC AGG ACA GAG GCC 
CTC AAC CAC CAC AAC CTG CTG GTC TGC TCG GTG ACA GAT TTC TAT CCA GGC CAG ATC AAA GTC CAG TGG TTT CGG AAT 
GAC CAG GAG GAG ACA GCC GGC ATT GTG --- TCC ACC CCC CTT ATT AGG AAC GGT GAC TGG ACC TTC CAG ATC CTG GTG 
ATG CTG GAA ATG ACT CCC CAG CGT GGA GAC GTC TAC ACC TGC CAC GTG GAG CAC CCC AGC CTC CAG AGC CCC ATC ACC 
GTG GAG TGG CGG GCT CAG TCT GAA TCT GCC CAG AGC AAG ATG CTG AGT GGC GTT GGA GGC TTC GTG CTG GGA CTG ATC 
TTC CTT GGG GTG GGC CTT ATC ATC CAT TAC AGG AGT CAG AAA GGT GAG GAA --- --- --- --- --- --- --- --- --- 
--- --- --- --- CCT --- --- --- CAG GGG AAA AGG GGA AGA TGG GCT GTG ACC CAG AAC CTC TGT TCA AAG AGG ACT 
TGT CTC TAG --- --- --- --- --- --- --- --- --- --- --- 
>RhesusMacaqueDQB            
--- --- --- --- --- --- --- --- --- --- --- --- --- --- --- --- --- --- --- --- --- --- --- --- --- --- 
--- --- --- --- --- --- --- --- --- --- --- --- --- --- --- --- --- --- --- --- --- --- --- --- --- --- 
--- --- --- --- --- --- --- ATG CCT CGG AAG AAG GCT TTG CGG ATT CCC GGA GGC CTT TGG GGG ACA ACT GTG ACC 
TTG ATG CTG GCG ATG CTG AGC ACC CCA GTG GCT GGG GGC AGA GAC TCT CCC --- --- --- --- --- GAG GAT TTC GTG 
--- TAC CAG TTT AAG GCC ATG TGC TAC TTC ACC AAC GGG ACG GAG CGC GTG CAT TAT GTG ACC AGA TAC ATC TAT AAC 
CGA GAG GAG TAC GCG CGT TTC GAC AGC GAC GTG GGG AAA TAC CTG --- CCG GTG ACG CCG --- CTG GGG CCG CCT GCC 
GCC GAG TAC TGG AAC AGC CAG AAG GAC ATC CTG GAG AGG ACC CGG GCG GAA CTG GAC ACG GTG TGC AGA CAC --- AAC 
TAC CAG TTG GAA CTC CAC ACG ACC TTG CAG TGG CGA GTG GAG CCC ACA GTG ACC ATC TCC CCA TCC AGG ACA GAG GCC 
CTC AAC CAC CAC AAC CTG CTG GTC TGC TCG GTG ACA GAT TTC TAT CCA GGC CAG ATA AAA GTC CAG TGG TTT CGG AAT 
GAC CAG GAG GAG ACA GCC GGC ATT GTG --- TCC ACC CCC CTT ATT AGG AAC GGC GAC TGG ACC TTC CAG ATC CTG GTG 
ATG CTG GAA ATG ACT CCC CAG CGG GGA GAT GTC TAC ACC TGC CAC GTG GAG CAC CCC AGC CTC CAG AGC CCC ATC ACC 
GTG GAG TGG CGA GCT CAG TCT GAA TCT GCC CAG AGC AAG ATG CTG AGT GGC GTT GGA GGC TTC GTG CTG GGA CTG ATC 
TTC CTT GGG CTG GGC CTT ATC ATC CAT CAC AGG AGT CAG AAA GGT GAG AAA --- --- --- --- --- --- --- --- --- 
--- --- --- --- CCC --- --- --- AAG GGG AAA AGG GGA AGA TGG GCT GTG ACC CAG AAC CTC TGT TCA AAG AGG ACT 
TGT CTC TAG --- --- --- --- --- --- --- --- --- --- --- 
>BlackSnubNosedMonkeyDQB     
--- --- --- --- --- --- --- --- --- --- --- --- --- --- --- --- --- --- --- --- --- --- --- --- --- --- 
--- --- --- --- --- --- --- --- --- --- --- --- --- --- --- --- --- --- --- --- --- --- --- --- --- --- 
--- --- --- --- --- --- --- ATG TCT TGG ATG AAG GCT TTG CGG ATC CCC GGA GGC CTT TGG GGG GCA ACT GTG ACC 
TTG ATG CTG GCG ATG CTG AGC ACT CCA GTG GCT GGG GGC AGA GAC TCT CCC --- --- --- --- --- GAG GAT TTC GTG 
--- GTC CAG TTT AAG GGT ATG TGC TAC TTC ACC AAC GGG ACT GAG CGC GTG CGG GGT GTG GCC AGA TAC ATC TAT AAC 
CGA GAG GAG TAC GTG CGC TTC GAC AGC GAC GTG GGG GAG TAC CGG --- GCG GTG ACG CCG --- CTG GGG CGG TCT AGC 
GCC GAG CAC TGG AAC AGC CAG AAG GAC GTC CTG GAG AGC ACC CGG GCG GAG GTG GAC AGG GTG TGC ATA CAC --- AAC 
TAC CAG TTG GAG CTC CGC ACG ACG TTG CAG CGG CGA GTG GAG CCC ACA GTG ACC ATC TCC CTG TCC AGG ACA GAG GCC 
CTC AAT CAC CAC AAC CTG CTG GTC TGC TCG GTG ACA GAT TTC TAT CCA GGC CAG ATC AAA GTC CGG TGG TTT CGG AAT 
GAC CAG GAG GAG ACA GCC GGC ATT GTG --- TCC ACC CCC CTT ATT AGG AAC GGC GAC TGG ACC TTC CAG ATC CTG GTG 
ATG CTG GAA ATG ACT CCC CAG TGG GGA GAT GTC TAC ACC TGC CAC GTG GAG CAC CCC AGC CTC CAG AGC CCC ATC ACT 
GTG GAG TGG CGG GCT CAG TCT GAA TCT GCC CAG AGC AAG ATG CTG AGT GGC GTT GGA GGC TTC GTG CTG GGA CTG ATC 
TTC CTT GGG CTG GGA CTT ATC ATC CAT CAC AGG AGT CAG AAA GGT GAG GAA --- --- --- --- --- --- --- --- --- 
--- --- --- --- CCT --- --- --- CAG GGG AAA AGG GGA AGA TGG GCT GTG ACC CAG AAC CTC TGT TCA AAG AGG ACT 
TGT CTC TAG --- --- --- --- --- --- --- --- --- --- --- 
>GorillaDQB                  
--- --- --- --- --- --- --- --- --- --- --- --- --- --- --- --- --- --- --- --- --- --- --- --- --- --- 
--- --- --- --- --- --- --- --- --- --- --- --- --- --- --- --- --- --- --- --- --- --- --- --- --- --- 
--- --- --- --- --- --- --- ATG TCT TGG AAG AAG GCT TTG CAG ATC CCC GGA GAC CTT CGG GTA GCA ACT GTC ACC 
TTG ATG CTG GCG ATG CTG AGC TCC CTA CTG GCT GAG GGC AGA GAC TCT CCC --- --- --- --- --- GAG GAT TTC GTG 
--- GTC CAG TTT AAG GCC ATG TGC TAC TTC ACC AAC GGG ACG GAG CGC GTG CGT TAT GTG ACC AGA TAC ATC TAT AAC 
CGA GAG GAG TCC GCG CGC TTC GAC AGC GAC GTG GGG GTG TAC CGG --- GCA GTG ACG CCG --- CAG GGG CGG CCT GAT 
GCC GAG TAC TGG AAC AGC CAT AAG GAC ATC CTG GAG AGC ACC CGG GCG GAG TTG GAC ACA GTG TGC AGA AAC --- AAC 
TAC GAG GTG GCG TTC CGC GGG ATC TTG CAG AGG AGA GTG GAG CCC ACA GTG ACC ATC TCC CCA TCC AGG ACA GAG GCC 
CTC AAC CAC CAC AAC CTG CTG GTC TGC TCG GTG ACA GAT TTC TAT CCA GGC CAG ATC AAA GTC CGG TGG TTT CGG AAT 
GAT CAG GAG GAG ACA GCC GGC GTT GTG --- TCC ACC CCC CTT ATT AGG AAT GGT GAC TGG ACT TTC CAG ATC CTG GTG 
ATG CTG GAA ATG ACT CCC CAG CGT GGA GAT GTC TAC ACC TGC CAC GTG GAG CAC CCC AGC CTC CAG AGC CCC ATC ACC 
GTG GAG TGG CGG GCT CAG TCT GAA TCT GCC CAG AGC AAG ATG CTG AGT GGC GTT GGA GGC TTC GTG CTG GGG CTG ATC 
TTC CTT GGG CTG GGC CTT ATC ATC CGT CAA AGG AGT CAG AAA GGG --- --- --- --- --- --- --- --- --- --- --- 
--- --- --- --- --- --- --- --- --- --- --- --- --- --- --- CTT CTG CAC TGA --- --- --- --- --- --- --- 
--- --- --- --- --- --- --- --- --- --- --- --- --- --- 
>HumanDQB                    
--- --- --- --- --- --- --- --- --- --- --- --- --- --- --- --- --- --- --- --- --- --- --- --- --- --- 
--- --- --- --- --- --- --- --- --- --- --- --- --- --- --- --- --- --- --- --- --- --- --- --- --- --- 
--- --- --- --- --- --- --- ATG TCT TGG AAG AAG GCT TTG CGG ATC CCC GGA GAC CTT CGG GTA GCA ACT GTC ACC 
TTG ATG CTG GCG ATG CTG AGC TCC CTA CTG GCT GAG GGC AGA GAC TCT CCC --- --- --- --- --- GAG GAT TTC GTG 
--- TTC CAG TTT AAG GGC ATG TGC TAC TTC ACC AAC GGG ACG GAG CGC GTG CGT CTT GTG ACC AGA TAC ATC TAT AAC 
CGA GAG GAG TAC GCG CGC TTC GAC AGC GAC GTG GGG GTG TAC CGC --- GCG GTG ACG CCG --- CAG GGG CGG CCT GAT 
GCC GAG TAC TGG AAC AGC CAG AAG GAA GTC CTG GAG GGG ACC CGG GCG GAG TTG GAC ACG GTG TGC AGA CAC --- AAC 
TAC GAG GTG GCG TTC CGC GGG ATC TTG CAG AGG AGA GTG GAG CCC ACA GTG ACC ATC TCC CCA TCC AGG ACA GAG GCC 
CTC AAC CAC CAC AAC CTG CTG GTC TGC TCG GTG ACA GAT TTC TAT CCA GGC CAG ATC AAA GTC CGG TGG TTT CGG AAT 
GAT CAG GAG GAG ACA GCC GGC GTT GTG --- TCC ACC CCC CTT ATT AGG AAT GGT GAC TGG ACT TTC CAG ATC CTG GTG 
ATG CTG GAA ATG ACT CCC CAG CGT GGA GAT GTC TAC ACC TGC CAC GTG GAG CAC CCC AGC CTC CAG AGC CCC ATC ACC 
GTG GAG TGG CGG GCT CAG TCT GAA TCT GCC CAG AGC AAG ATG CTG AGT GGC GTT GGA GGC TTC GTG CTG GGG CTG ATC 
TTC CTT GGG CTG GGC CTT ATC ATC CGT CAA AGG AGT CAG AAA GGG --- --- --- --- --- --- --- --- --- --- --- 
--- --- --- --- --- --- --- --- --- --- --- --- --- --- --- CTT CTG CAC TGA --- --- --- --- --- --- --- 
--- --- --- --- --- --- --- --- --- --- --- --- --- --- 
>ChimpDQB                    
--- --- --- --- --- --- --- --- --- --- --- --- --- --- --- --- --- --- --- --- --- --- --- --- --- --- 
--- --- --- --- --- --- --- --- --- --- --- --- --- --- --- --- --- --- --- --- --- --- --- --- --- --- 
--- --- --- --- --- --- --- ATG TCT TGG AAG AAG GCT TTG CGG ATC CCC GGA GAC CTT CGG GTA GCA ACT GTC ACC 
TTG ATG CTG GCG ATG CTG AGC TCC CTA CTG GCT GAG GGC AGA GAC TCT CCC --- --- --- --- --- GAG GAT TTC GTG 
--- TTC CAG TTT AAG GGC ATG TGC TAC TTC ACC AAC GGG ACG GAG CGC GTG CGT CTT GTA ACC AGA TAC ATC TAT AAC 
CGA GAG GAG TAC GTG CGC TTC TAC AGC GAC GTG GGG GTG TAC CGC --- GCG GTG ACG CCG --- CAG GGG CGG CCT GAC 
GCC GAG TAC TGG AAC AGC CAG AAG GAA GTC CTG GAG AGG ACC CGG GCG GAG TTG GAC ACG GTG TGC AGA CAC --- AAC 
TAC GAG GTG ACG TAC CGC GGG ATC TTG CAG AGG AGA GTG GAG CCC ACA GTG ACC ATC TCC CCA TCC AGG ACA GAG GCC 
CTC AAC CAC CAC AAC CTG CTG GTC TGC TCG GTG ACA GAT TTC TAT CCA GGC CAG ATC AAA GTC CGG TGG TTT CGG AAT 
GAC CAG GAG GAG ACA GCC GGC GTT GTG --- TCC ACC CCC CTT ATT AGG AAT GGT GAC TGG ACT TTC CAG ATC CTG GTG 
ATG CTG GAA ATG ACT CCC CAG CGT GGA GAA GTC TAC ACC TGC CAC GTG GAG CAC CCC AGC CTC CAG AGC CCC ATC ACC 
GTG GAG TGG CGG GCT CAG TCT GAA TCT GCC CAG AGC AAG ATG CTG AGT GGC GTT GGA GGC TTC GTG CTG GGG CTG ATC 
TTC CTT GGG CTG GGC CTT ATC ATC CGT CAA AGG AGT CAG AAA GGG --- --- --- --- --- --- --- --- --- --- --- 
--- --- --- --- --- --- --- --- --- --- --- --- --- --- --- CTT CTG CAC TGA --- --- --- --- --- --- --- 
--- --- --- --- --- --- --- --- --- --- --- --- --- --- 
>GrayMouseLemurDPB          
--- --- --- --- --- --- --- --- --- --- --- --- --- --- --- --- --- --- --- --- --- --- --- --- --- --- 
--- --- --- --- --- --- --- --- --- --- --- --- --- --- --- --- --- --- --- --- --- --- --- --- --- --- 
--- --- --- --- --- --- --- --- --- --- --- ATG GTC CTG CAG GTG CCG GAG GGC CCC TGC GCA GCG GCT CTG CCG 
GCG TTA CTG GTG GCA CTG CTC AGC GCC GCG GCC CAG GGC AGG GCC TCG CCA --- --- --- --- --- GAG AAC TAC GCG 
--- CTG CAG GCG CGC CAG GAG TGC CAC GCG CGC CCG GGG ACG CCG --- --- CGC TTC GTG GAG AGA TAC GTC TAC AAC 
CGC GAG GAG TAC GTG CGC TTC GAC AGC GAC GTG GGC CTG TTC CAG --- GCG GTG ACC GAG --- CTG GGG CGG CGG AGC 
GCC GAG TCC TGG AAC CGC CAG AAG GAC CTC GTG GAG GGG AAG CGG GCC GTG GCG GGC ACC GCG TGC AGA CAC --- AAC 
TAC GAG GCG GTG GCG CCC ATC GTG GCG CAG CGC CGA GTC CAG CCT AAA GTG AAC GTC TCC CCC TCC AAG AAG GGG CCC 
CTG CAG CAC CAC AAC CTG CTT GTC TGC CAC GTG ACA GAT TTC TAC CCA GGC AAC ATT CAA GTC CAG TTG TTC CTC AAT 
GGA CAG GAG GAG ACA GCT GGG GTC GTG --- TCC ACC AAC GTG ATC CGG AAC GGG GAC TGG ACC TTC CAG ATC CTG GTG 
ATG CTG GAA ATG GCC CCC CAG CAG GGA GAT GTC TAC ACC TGC CAA GTG GAG CAC CCC AGC CTG GAC AGT CCT GTC ACT 
GTG GAG TGG AAG GCA CAG TCA GAT TCT GCC CGG AGC AAG ATG GTG GCG GGA GCC GGG GGC CTT GTG CTG GGG CTC ATC 
ACC TTT GCA GTG GGG CTG TCC ATG CAC AGG AGG AGC AGG AAA GGT GAG CAG CGT GCA GGG CGC CTG AGG CTT GCC TTT 
CCC TGC CTT ACC CAT CTT CCT GCT GAG GGG CTG AGA CAC AAA GGC AAT GCC AGA GAG TTC TGG AGG CCA CTG AAG TCA 
GAT AGT AGG AGC AGG TCG GGG AGC AGA GAC GGC CCG TAG --- 
>PTarsierDPB                
--- --- --- --- --- --- --- --- --- --- --- --- --- --- --- --- --- --- --- --- --- --- --- --- --- --- 
--- --- --- --- --- --- --- --- --- --- --- --- --- --- --- --- --- --- --- --- --- --- --- --- --- --- 
--- --- --- --- --- --- --- --- --- --- ATG ACG GTC CTA CAG GTG GCT GGA ACC CCC TGG ACA GCG GCT CTG ATG 
GTG TTA CCG ATG GTA CTG CTC AAC CCC GTG GTC CAG GGA AGG GCC ACC CCA --- --- --- --- --- GAG AAT TAC CTG 
--- TTC CAG TGT CGG ATG GAG TGC TAC GCG TTT AAC GGG ACG CAG --- --- CGC TAC GTG GAG AGA TAC GTC TAC AAC 
CGG GAG GAG TTC GTG CGC TTC GAC AGC GAC GTG GGG GAG TAC CGG --- GCG GTG ACC GAG --- CTG GGG CGG CCC ACA 
GCC GAG TCC TGG AAC GCG CAG AAG GAC GTC CTG GAG ACG AAG CAG GCC GCG GCG GAC ACG ATG TGC AGA CAC --- AAC 
TAC GAG CTG GAC GAG TCC TTC ACC CTG CAG CGC CGA GTC CAG CCT AGA GTG AAC ATC TCC CCC ACC AAG AAG AAG CCC 
CTG CAG CAC CAC AAC CTG CTT GTC TGC CAC GTG ACA GAT TTC TAT CCA GGC AGC ATT GAA GTC CGA TGG TTC CTC AAT 
GGA CAG GAG GAA ACA GCT GGA GTT GTG --- TCC ACC AGC CTG ATC CGC AAT GGA GAC TGG ACC TTC CAG ATC CTG GTG 
ATG CTG GAA ATG ACC CCC CAG CAG GGA GAC ATC TAC ACC TGC CAA GTG GAG CAC CCC AGC CTG GAC AGT CCT CTC ACT 
GTG GAG TGG AAA GCG CAA TCT GAT TCT GCC CGG AGC AAG ACA CTG ACT GGA GTT GGG GGC TTC GTG CTG GGT TTC ATC 
ATC TTT GGA GTG GGC ATC TTC ATG TAC AGG AGG AGC AAA AAG GTT --- --- --- --- --- --- --- --- --- --- --- 
--- --- --- --- CAA --- --- --- CGA GGA TCA CAA TAA --- --- --- --- --- --- --- --- --- --- --- --- --- 
--- --- --- --- --- --- --- --- --- --- --- --- --- --- 
>SmallEaredGreaterGalagoDPB 
--- --- --- --- --- --- --- --- --- --- --- --- --- --- --- --- --- --- --- --- --- --- --- --- --- --- 
--- --- --- --- --- --- --- --- --- --- --- --- --- --- --- --- --- --- --- --- --- --- --- --- --- --- 
--- --- --- --- --- --- --- --- --- --- ATG TTG GTC CTG CAG GTG CCC AAG ACC CCC CAG GCA GCA ACT CTG ATG 
GTG TTA CTG ATG GTA CTG CAC AAC CCT GTG GTC CAG GGC AGG GCC ACT CCA --- --- --- --- --- GAG AAC TAC GTG 
--- TTA CAG TCG CGA GAT GAC TGC TAC GCG TTT AAC GGG ACG CAG --- --- CGC TAT GTG GAG ACC TAC GCC TAC AAC 
CGG GAG GAG TAC GTG CGC TTC GAC AGC GAC GTG GGG GAG TAC CGG --- GCG GTG ACC GAG --- CTG GGG CGG CGG AGC 
GCC GAG TAC TGG AAC AGC CAG AAG GAC ATC CTA GAG GAC GCG CGG GCC ACA GCG GAC AGG ATG TGC AGA TAC --- AAC 
TAT GAG CTG GAC GAG GAC GTC ACC CTG AAG CGC CAA GTC CAA CCT AAA GTG AAT GTC TCC CCC TCC AAG AAG GGG CCC 
CTG CAG CAC CAC AAC CTG CTT GTC TGC CAC GTG ACA GAT TTC TAT CCA GGC AGC ATC CAA GTC CGA TGG TTC CTC AAT 
GGA CAG GAG GAA ACA GCT GGG GTG GTG --- TCC ACG GAC CTG ATT CAT AAT GGA GAC TGG ACC TTC CAG ATC CTG GTG 
ATG CTG GAA ATG ACC CCC CAG CAG GGT GAT GTC TAC ACT TGC CAA GTG GAG CAC CCC AGC CTG GAC AGT CCT GTC TCT 
GTG GAG TGG AAG GCA CAG TCT GAT TCT GCC CGG AGC AAG ACA CTG ACC GGA GCC GGG GCC TTT GTG CTG GGG CTC ATC 
ACT TTC GGA GTG GGG CTC TTC CTG CAC AGG AGG AGC AAG AAA GTT --- --- --- --- --- --- --- --- --- --- --- 
--- --- --- --- CAG --- --- --- CGA GGA TCT CTA TAA --- --- --- --- --- --- --- --- --- --- --- --- --- 
--- --- --- --- --- --- --- --- --- --- --- --- --- --- 
>NightMonkeyDPB              
--- --- --- --- --- --- --- --- --- --- --- --- --- --- --- --- --- --- --- --- --- --- --- --- --- --- 
--- --- --- --- --- --- --- --- --- --- --- --- --- --- --- --- --- --- --- --- --- --- --- --- --- --- 
--- --- --- --- --- --- --- --- --- --- ATG ATG GTT CTT CAG GTT TCT GGC CCC CCC CGG ACA GTG GCT CTG ATG 
GCG TTA CTG ATG GTG CTG CTC ACA CCT GTG GTC CAG GGC AGG GCC ACT CCA --- --- --- --- --- GAG AAT TAC GTG 
--- TAC CAG CGT TTG TAT GAA TGC TAC GCG TTT AAC GGG ACA CAG --- --- CGC CTC CTG GAC AGA TAC GTC TAC AAC 
CGG GAG GAG TTC GTG CGC TTC GAC AGC GAC CTG GGG GAG TAC CTG --- GCG GTG ACG GAG --- CTG GGA CGG CCC GAT 
GCC GAG TCC TGG AAC AGC CAG AAG GAC AGC CTG GAG GAG ATA CGG GCC TCA GTG GAC ACG GTG TGC AGA TAC --- AAC 
TAC GAG CTG GAT GAG GCC GTG ACC CTG CAG CGC CGA GTC CAG CCT AAG GTG AAC GTC TCC CCA TCC AAG AAG GGG TCC 
TTG CAG CAC CAC AAC CTA CTT GTC TGC CAC GTG ACA GAT TTC TAC CCA GGC AGC ATT CAA GTC CGC TGG TTC CTG AAT 
GGA CAG GAG GAA ACA GCT GGG ATC GTG --- TCC ACC AAC CTG ATC CGT AAT GGA GAC TGG ACC TTC CAG ATC CTG GTG 
ATG CTG GAA ATG ACC CCC CAG CAG GGA GAC GTC TAC ACC TGC CAA GTG GAG CAC CCC AGT CTG GAC AGT CCT GTC ACC 
GTG GAG TGG AAG GCA CAG TCT GAC TCT GCC CGG AGT AAG ATG CTG ACA GGA GCG GGG AGC TTC ATG CTG GGG TTC CTC 
ATC TGT GGA GTG GGC ATC TTC ATG CAC AGG AGG AGC AAA AAA AGT TCA ACG AGG ATC TGC ATA AAC AGG GTT CCT GAC 
CTC ACC GAA AAG ACT --- --- --- AAT TTC ATT AGC CCC AGC CGC TGC TTC CGG GAC AGA CAC CCA GCT CCC CAA GAG 
GAC GCT GCT GCC AAG AAG TTG TTC TGA --- --- --- --- --- 
>CapuchinMonkeyDPB           
--- --- --- --- --- --- --- --- --- --- --- --- --- --- --- --- --- --- --- --- --- --- --- --- --- --- 
--- --- --- --- --- --- --- --- --- --- --- --- --- --- --- --- --- --- --- --- --- --- --- --- --- --- 
--- --- --- --- --- --- --- --- --- --- ATG ATG GTT CTG CAG GTT TCT GGG GCC CCC CAG ACA GTG GCT CTG ATG 
GCA TTA CTG ATG GTG CTG CTC ACA CCT GTG GTC CAG GGC AGG GCC ACT CCA --- --- --- --- --- GAG AAT TAC ATG 
--- CTC CAG GTC AGG GAC GAA TGC TAT GCA TTT AAC GGG ACA CAG --- --- CGC TAC CTG GAG AGA AAC ATC TAC AAC 
CGG GAG GAG TTC GTG CGC TTC GAC AGC AAC GTG GGG GAG TAC CGG --- GCA GTG ACA GAG --- CTG GGA CGG CCT GAC 
GCG GAG TAC TGG AAC AGC CAG AAG GAC TTC ATG GAG CGG AAG CGG GCC GAG GTG GAC ACA GTG TGC AGA CAC --- AAC 
TAC GAG CTG GAC GAG GCT GTG ACC CTG CAG CGC CGA GTC CAG CCT AGG GTG AAC GTC TCC CCA TCC AAG AAG GGG CCC 
TTG CAG CAC CAC AAC CTG CTT GTC TGC CAC GTG ACA GAT TTC TAC CCA GGC AGC ATT CAA GTC CGC TGG TTC CTG AAT 
GGA CAG GAG GAA ACA GCT GGG ATC GTG --- TCC ACC AAC CTG ATC CGT AAT GGA GAC TGG ACC TTC CAG ATC CTG GTG 
ATG CTG GAA ATG ACC CCC CAG CAG GGA GAC GTC TAC ACC TGC CAA GTG GAG CAC CCC AGT CTG GAC AGT CCT GTC ACC 
GTG GAG TGG AAG GCA CAG TCT GAT TCT GCC CGG AGT AAG ATG CTG ACA GGA GCC GGG AGC TTC GTG CTG GGG CTC CTC 
ATC TGC GGA GTG GGC ATC TTC ATG CAC AGG AGG AGC AAA AAA AGC TCA ACG AGG ATC TGC ATA AAC AGG GTT CCT GAC 
CTT GCC GAA AAG ACT --- --- --- AAT TTT GTT AGC CCC AGC CGC TGC TTC CGG GAC AGA CAC CCA GCT CCC CAA GAG 
GAC GCT GCT GCC AAG AAG TTG CTC TGA --- --- --- --- --- 
>MarmosetDPB                 
--- --- --- --- --- --- --- --- --- --- --- --- --- --- --- --- --- --- --- --- --- --- --- --- --- --- 
--- --- --- --- --- --- --- --- --- --- --- --- --- --- --- --- --- --- --- --- --- --- --- --- --- --- 
--- --- --- --- --- --- --- --- --- --- --- ATG GTT CTG CAG GTT TCT GCC CTC CCC CGG ACA GTG GCT CTG ACG 
GCG TTA CTG ATG GCG CTA CTC ACA GCT GTG GTC CAG GGC AGG GCC ACT ACA --- --- --- --- --- GAG AAT TAC GTG 
--- TAC CAG AGA TTG TTT GAA TGC TAC GCG TTT AAC GGG ACA CAG --- --- CAC CTC CTG GAC AGA CTC TTC TAC AAC 
CGG GAG GAG TTC GTG CGT TTC GAT AGC GAC CTG GGG GAG TAC CAG --- GCG GTG ACA GAG --- CTG GGA CGT CCC GAT 
GCC AAG TAC TGG AAC AGC CAG AAG GAC ATC CTG GAG CAG ATG CGG GCC GAG GTG GAG AGG GTG TGC AGA CAC --- AAC 
TAC GAA TTA GAG GAT CCC CTC ATC CTG AAG CGC CAA GTC CAG CCT AAG GTG AAC GTC TCC CCA TCC AAG AAA GGG CCC 
TTG CAA CAC CAC AAC CTG CTT GTC TGC CAC GTG ACA GAT TTC TAC CCG GGC AGC ATT CAA GTC CGA TGG TTC CTG AAT 
GGA CAG GAG GAA ACA GCT GGG GTT GTG --- TCC ACC AAC CTG ATC CGT AAT GGA GAC TGG ACC TTC CAG ATC CTG GTG 
ATG CTA GAA ATG ATG CCC CAG CAG GGA GAC GTC TAC ACC TGC CAA GTG GAG CAC CCC AGT CTG GAC AGT CCT GTC ACC 
GTG GAG TGG AAG GCA CAG TCT GAT TCT GCC CGG AGT AAG ATG CTG ACA GGA GCT GGG AGC TTC GTG CTG GGG CTC CTC 
ATC TGT GGA GTG GGC ATC GTC ATG CAC AGG AGG AGC AAA AAA GTT --- --- --- --- --- --- --- --- --- --- --- 
--- --- --- --- CAA --- --- --- CGA GGA TCT GCG TAA --- --- --- --- --- --- --- --- --- --- --- --- --- 
--- --- --- --- --- --- --- --- --- --- --- --- --- --- 
>ChimpDPB                    
--- --- --- --- --- --- --- --- --- --- --- --- --- --- --- --- --- --- --- --- --- --- --- --- --- --- 
--- --- --- --- --- --- --- --- --- --- --- --- --- --- --- --- --- --- --- --- --- --- --- --- --- --- 
--- --- --- --- --- --- --- --- --- --- ATG ATG GTT CTG CAG GTT TCT GCG GCC CCC CGG ACA GTG GCT CTG ACG 
GCG TTA CTG ATG GTG CTG CTC ACA TCT GTG GTC CAG GGC AGG GCC ACT CCA --- --- --- --- --- GAG AAT TAC GTG 
--- TAC CAG GGA CGG CAG GAA TGC TAC GCG TTT AAT GGG ACA CAG --- --- CGC TAC CTG GAG AGA TAC ATC TAC AAC 
CGG GAG GAG TAC GCG CGC TTC GAC AGC GAC GTG GGG GAG TTC CGG --- GCG GTG ACG GAG --- CTG GGG CGG CCT GCT 
GCG GAG TAC TGG AAC AGC CAG AAG GAC CTC CTG GAG GAG AAG CGG GCA GTG CCG GAC AGG ATG TGC AGA CAC --- AAC 
TAC GAG CTG AAC GAG GCC GTG ACC CTG CAG CGC CGA GTC CAG CCT AAG GTG AAC GTT TCC CCC TCC AAG AAG GGG CCC 
CTG CAG CAC CAC AAC CTG CTT GTC TGC CAC GTG ACA GAT TTC TAC CCA GGC AGC ATT CAA GTC CGA TGG TTC CTG AAT 
GGA CAG GAG GAA ACA GCT GGG GTC GTG --- TCC ACC AAC CTG ATC CGT AAT GGA GAC TGG ACC TTC CAG ATC CTG GTG 
ATG CTG GAA ATG ACC CCC CAG CAG GGA GAC GTC TAC ATC TGC CAA GTG GAG CAC ACC AGC CTG GAC AGT CCT GTC ACC 
GTG GAG TGG AAG GCA CAG TCT GAT TCT GCC CGA AGT AAG ACA TTG ACG GGA GCT GGG GGC TTC GTG CTG GGG CTC ATC 
ATC TGT GGA GTG GGC ATC TTC ATG CAC AGG AGG AGC AAG AAA GTT --- --- --- --- --- --- --- --- --- --- --- 
--- --- --- --- CAA --- --- --- CGA GGA TCT GCA TAA --- --- --- --- --- --- --- --- --- --- --- --- --- 
--- --- --- --- --- --- --- --- --- --- --- --- --- --- 
>GorillaDPB                  
--- --- --- --- --- --- --- --- --- --- --- --- --- --- --- --- --- --- --- --- --- --- --- --- --- --- 
--- --- --- --- --- --- --- --- --- --- --- --- --- --- --- --- --- --- --- --- --- --- --- --- --- --- 
--- --- --- --- --- --- --- --- --- --- ATG ATG GTT CTG CAG GTT TCT GCG GCC CCC CGG ACA GTG GCT CTG ATG 
GCG TTA CTG ATG GTG CTG CTC ACA TCT GTG GTC CAG GGC AGG GCC ACT CCA --- --- --- --- --- GAG AAT TAC CTT 
--- TAC CAG GTA CGG CAG GAA TGC TAC GCG TTT AAT GGG ACA CAG --- --- CGC TTC CTG GAG AGA TAC ATC TAC AAC 
CGG GAG GAG TGG GTG CGC TTC GAC AGC GAC GTG GGG GAG TTC CGG --- GCG GTG ACG GAG --- ATG GGG CGG CCT GAT 
GCG GAG TAC TGG AAC AGC CAG AAG GAC CTC CTG GAG GAG AAG CGG GCA GTG CCG GAC AGG ATA TGC AGA CAC --- AAC 
TAC GAG CTG GAC GAG GCC GTG ACC CTG CAG CGC CGA GTC CAG CCT AGG GTG AAC GTT TCC CCC TCC AAG AAG GGG CCC 
CTG CAG CAC CAC AAC CTG CTT GTC TGC CAC GTG ACA GAT TTC TAC CCA GGC AGC ATT CAA GTC CGA TGG TTC CTG AAT 
GGA CAG GAG GAA ACA GCT GGG GTC GTG --- TCC ACC AAC CTG ATC CGT AAT GGA GAC TGG ACC TTC CAG ATC CTG GTG 
ATG CTG GAA ATG ACC CCC CAG CAG GGA GAC GTC TAC ATC TGC CAA GTG GAG CAC ACC AGC CTG GAC AGT CCT GTC ACC 
GTG GAG TGG AAG GCA CAG TCT GAT TCT GCC CGG AGT AAG ACA TTG ACG GGA GCT GGG GGC TTC GTG CTG GGG CTC ATC 
ATC TGT GGA GTG GGC ATC TTC ATG CAC AGG AGG AGC AAG AAA GTT --- --- --- --- --- --- --- --- --- --- --- 
--- --- --- --- CAA --- --- --- CGA GGA TCT GCA TAA --- --- --- --- --- --- --- --- --- --- --- --- --- 
--- --- --- --- --- --- --- --- --- --- --- --- --- --- 
>HumanDPB                    
--- --- --- --- --- --- --- --- --- --- --- --- --- --- --- --- --- --- --- --- --- --- --- --- --- --- 
--- --- --- --- --- --- --- --- --- --- --- --- --- --- --- --- --- --- --- --- --- --- --- --- --- --- 
--- --- --- --- --- --- --- --- --- --- --- ATG GTC CTG CAG GTT TCT GCG GCC CCC CGG ACA GTG GCT CTG ACG 
GCG TTA CTG ATG GTG CTG CTC ACA TCT GTG GTC CAA GGC AGG GCC ACT CCA --- --- --- --- --- GAG AAT TAC GTG 
--- CAC CAG TTA CGG CAG GAA TGC TAC GGC TTT AAT GGG ACA CAG --- --- CGC TTC CTA GAG AGT TAC ATC TAC AAC 
CGG GAG GAG TTC GTG CGC TTC GAC AGC GAC GTG GGG GAG TTC CGG --- GCG GTG ACG GAG --- CTG GGG CGG CCT GAT 
GAG GAC TAC TGG AAC AGC CAG AAG GAC ATC CTG GAG GAG GAG CGG GCA GTG CCG GAC AGG GTA TGC AGA CGC --- AAC 
TAC GAG CTG GAC GAG GCC GTG ACC CTG CAG CGC CGA GTC CAG CCT AAG GTG AAC GTT TCC CCC TCC AAG AAG GGG CCC 
CTG CAG CAC CAC AAC CTG CTT GTC TGC CAC GTG ACA GAT TTC TAC CCA AGC AGC ATT CAA GTC CGA TGG TTC CTG AAT 
GGA CAG GAG GAA ACA GCT GGG GTC GTG --- TCC ACC AAC CTG ATC CGT AAT GGA GAC TGG ACC TTC CAG ATC CTG GTG 
ATG CTG GAA ATG ACC CCC CAG CAG GGA GAC GTC TAC ATC TGC CAA GTG GAG CAC ACC AGC CTG GAC AGT CCT GTC ACC 
GTG GAG TGG AAG GCA CAG TCT GAT TCT GCC CAG AGT AAG ACA TTG ACG GGA GCT GGG GGC TTC GTG CTG GGG CTC ATC 
ATC TGT GGA GTG GGC ATC TTC ATG CAC AGG AGG AGC AAG AAA GTT --- --- --- --- --- --- --- --- --- --- --- 
--- --- --- --- CAA --- --- --- CGA GGA TCT GCA TAA --- --- --- --- --- --- --- --- --- --- --- --- --- 
--- --- --- --- --- --- --- --- --- --- --- --- --- --- 
>RhesusMacaqueDPB            
--- --- --- --- --- --- --- --- --- --- --- --- --- --- --- --- --- --- --- --- --- --- --- --- --- --- 
--- --- --- --- --- --- --- --- --- --- --- --- --- --- --- --- --- --- --- --- --- --- --- --- --- --- 
--- --- --- --- --- --- --- --- --- --- ATG ATG GTT CTG CAG GTT TCT GGG ACC CCC CAG ACA GTG GGT CTG ATG 
GCG TTA CTG ATG GTG CTG CTC ACA TCT GTG GTC CAG GGC AGG GCC ACT CCA --- --- --- --- --- GAG AAT TAC CTG 
--- TTC CAG TTA CGG CAG GAA TGC TAT GCG TTT AAT GGG ACA CAG --- --- CGC TAC CTG GAG AGA TAC CTC TAC AAC 
CGG GAG GAG TTC GTG CGC TTC GAC AGC GAC GTG GGG GAG TTC CGG --- GCG GTG ACG GAG --- CTG GGG CGG CCT GAT 
GCG GAA TAC TGG AAC AGC CAG AAG GAC ATC CTG GAG GAG AGG CGG GCA GTG GTG GAC ACG ATG TGC AGA CAC --- AAC 
TAC GAG CTG GAC GAG GCC GTG ACC CTG CAG CGC CGA GTC CAG CCG AGG GTG AAT GTC TCC CCT TCC AAG AAG GGG CCC 
TTA CAG CAC CAC AAC CTG CTC GTC TGC CAC GTG ACA GAT TTC TAC CCA GGC AGC ATT CAA GTC CGA TGG TTC CTG AAT 
GGA CAG GAG GAA ACA ACT GGG GTC GTG --- TCC ACC AAC CTG ATC CGT AAT GGA GAC TGG ACC TTC CAG ATC CTG GTG 
ATG CTG GAA ATG ACC CCC CAG CAG GGA GAC GTC TAC ACC TGC CAA GTG GAG CAC CCC AGC CTG GAC AGT CCT GTC ACT 
GTG GAG TGG AAG GCA CAG TCT GAT TCT GCC CGG AGT AAG ACA CTG ACG GGA GCC GGG GGC TTC GTG CTG GGG CTC ATC 
ACC TGT GGA GTG GGC ATC TTC ATG CAC AGG AGG AGC AAG AAA GTT --- --- --- --- --- --- --- --- --- --- --- 
--- --- --- --- CAA --- --- --- CGA GGA TCT GCA TAA --- --- --- --- --- --- --- --- --- --- --- --- --- 
--- --- --- --- --- --- --- --- --- --- --- --- --- --- 
>BlackSnubNosedMonkeyDPB     
--- --- --- --- --- --- --- --- --- --- --- --- --- --- --- --- --- --- --- --- --- --- --- --- --- --- 
--- --- --- --- --- --- --- --- --- --- --- --- --- --- --- --- --- --- --- --- --- --- --- --- --- --- 
--- --- --- --- --- --- --- --- --- --- ATG ATG ATT CTG CAG GTT TCT GCG GCC CCT GGG ACA GTG GCT CTG ATG 
GCG TTA CTG ATG GTG CTG CTC ACA TCT GTG GTC AAG GGC AGG GCC ACT CCA --- --- --- --- --- GAG AAT TAC GTG 
--- TTC CAG GGA CGG CAG GAA TGC TAC GCG TTT AAT GGG ACA CAG --- --- CGC TAC CTG GAG AGA TAT ATC TAC AAC 
CGG GAG GAG TTC GTG CGC TTC GAC AGC GAC GCC GGG GAG TTC CGG --- GCG GTG ACG GAG --- CTG GGA CGG CGT GCT 
GCG GAG AAC TTG AAC AGC CAG AAG GAC CTC CTG GAG GAG AAG CGG GCA GCG GTG GAC AGG ATG TGC AGA CAC --- AAC 
TAC GAG CTG AAC GAG GCG GTG ACC CTG CAG CGC CGA GTC CAG CCA AGG GTG AAC ATC GCC CCC TCC AAG AAG GGG CCC 
TTA CAG CAC CAC AAC CTG CTC GTC TGC CAT GTG ACA GAT TTC TAC CCA GGC AGC ATT CAA GTC CGA TGG TTC CTG AAT 
GGA CAG GAG GAA ACA GCT GGG GTC GTG --- TCC ACC AAC CTG ATC CGT AAT GGA GAC TGG ACC TTC CAG ATC CTG GTG 
ATG CTG GAA ATG ACC CCC CAG CAG GGA GAC GTC TAC ACC TGC CAA GTG GAG CAC CCC AGC CTG GAC AGT CCT GTC ACC 
GTG GAG TGG AAG GCA CAG TCT GAT TCT GCC CGG AGT AAG ACG CTG ACG GGA GCC GGG GGC TTC GTG CTG GGG CTC ATC 
ATT TGT GGA GTG GGC ATC TTC ATG CAC AGG AGG AGG AAG AAA GTT --- --- --- --- --- --- --- --- --- --- --- 
--- --- --- --- CAA --- --- --- CGA GGA TCT GTA TAA --- --- --- --- --- --- --- --- --- --- --- --- --- 
--- --- --- --- --- --- --- --- --- --- --- --- --- --- 
>DrillDPB                    
--- --- --- --- --- --- --- --- --- --- --- --- --- --- --- --- --- --- --- --- --- --- --- --- --- --- 
--- --- --- --- --- --- --- --- --- --- --- --- --- --- --- --- --- --- --- --- --- --- --- --- --- --- 
--- --- --- --- --- --- --- --- --- --- ATG ATG GTT CTG CAG GTT TCT GCA GCC CCC AGG ACA GTG GCT CTG ACG 
GCA TTA CTG ATG GTG CTG CTC ACA TCT GTG GTC CAG GGC AGG GCC ACT CCA --- --- --- --- --- GAG AAT TAC CTG 
--- TAC CAG GGA CGG CAG GAA TGC TAC GCG ATT AAC GGG ACA CAG --- --- CGC TAC CTG GAG AGA TAC ATC TAC AAC 
CGG GAG GAG TAC GCG CGC TTC GAC AGC GAC GTG GGG GAG TTC CGG --- GCG GTG ACT GAG --- CTG GGG CGG CCT GAT 
GCG GAA TAC TGG AAC AGC CAG AAG GAC CGC CTG GAG GAG AAG CGG GCA GTG GTG GAC ACG ATG TGC AGA CAC --- AAC 
TAC GAG CTG GAC GAG GCC GTG ACC CTG CAG CGC CGA GTC CAG CCG AGG GTG AAC ATC GCC CCC TCC AAG AAG GGT CCC 
TTA CAG CAC CAC AAC CTG CTC GTC TGC CAT GTG ACA GAT TTC TAC CCA GGC AGC ATT CAA GTC CGA TGG TTC CTG AAT 
GGA CAG GAG GAA ACA GCT GGG GTC GTG --- TCC ACC AAC CTG ATC CGT AAT GGA GAC TGG ACC TTC CAG ATC CTA GTG 
ATG CTG GAA ATG ACC CCC CAG CAG GGA GAC GTC TAC ACC TGC CAA GTG GAG CAC CCC AGC CTG GAC AGT CCT GTC ACC 
GTA GAG TGG AAG GCA CAG TCT GAT TCT GCC CGG AGT AAG ACG CTG ACG GGA GCC GGG GGC TTC GTG CTG GGG CTC ATC 
ATC TGT GGA GTG GGC ATC TTC ATG CAC AGG AGA AGC AAG AAA GGT --- --- --- --- --- --- --- --- --- --- --- 
--- --- --- --- GAG --- --- --- AAG ACC TGC AGG TTC AAC GAG GAT CTG TAT AAA CAG GGT TCC TGA --- --- --- 
--- --- --- --- --- --- --- --- --- --- --- --- --- --- 
